# Supplementary material for: Metabolites mediate the causal associations between gut microbiota and NAFLD: a Mendelian randomization study
Source: BMC Gastroenterol. 2024 Jul 31;24:244. doi: 10.1186/s12876-024-03277-w (PMC11292861; doi:10.1186/s12876-024-03277-w)
Supplement: Supplementary file 2 — Supplementary Material 2 [file 12876_2024_3277_MOESM2_ESM.xlsx]

## Sheet: Table S1
Supplementary Table 1. List the download links for the 1400 metabolites
GWAS ID/PMID	reported_trait	initial_sample_size	Web resource
1400 metabolites
GCST90199621	Carnitine levels	8,192 European ancestry individuals	ftp://ftp.ebi.ac.uk/pub/databases/gwas/summary_statistics/GCST90199001-GCST90200000/GCST90199621/GCST90199621_buildGRCh38.tsv.gz
GCST90199622	Benzoate levels	7,306 European ancestry individuals	ftp://ftp.ebi.ac.uk/pub/databases/gwas/summary_statistics/GCST90199001-GCST90200000/GCST90199622/GCST90199622_buildGRCh38.tsv.gz
GCST90199623	Maltotriose levels	4,641 European ancestry individuals	ftp://ftp.ebi.ac.uk/pub/databases/gwas/summary_statistics/GCST90199001-GCST90200000/GCST90199623/GCST90199623_buildGRCh38.tsv.gz
GCST90199624	Hippurate levels	8,260 European ancestry individuals	ftp://ftp.ebi.ac.uk/pub/databases/gwas/summary_statistics/GCST90199001-GCST90200000/GCST90199624/GCST90199624_buildGRCh38.tsv.gz
GCST90199625	Methionine sulfoxide levels	8,243 European ancestry individuals	ftp://ftp.ebi.ac.uk/pub/databases/gwas/summary_statistics/GCST90199001-GCST90200000/GCST90199625/GCST90199625_buildGRCh38.tsv.gz
GCST90199626	Xanthurenate levels	7,965 European ancestry individuals	ftp://ftp.ebi.ac.uk/pub/databases/gwas/summary_statistics/GCST90199001-GCST90200000/GCST90199626/GCST90199626_buildGRCh38.tsv.gz
GCST90199627	N-alpha-acetylornithine levels	5,606 European ancestry individuals	ftp://ftp.ebi.ac.uk/pub/databases/gwas/summary_statistics/GCST90199001-GCST90200000/GCST90199627/GCST90199627_buildGRCh38.tsv.gz
GCST90199628	3-methylhistidine levels	8,289 European ancestry individuals	ftp://ftp.ebi.ac.uk/pub/databases/gwas/summary_statistics/GCST90199001-GCST90200000/GCST90199628/GCST90199628_buildGRCh38.tsv.gz
GCST90199629	Glycerophosphorylcholine (GPC) levels	8,212 European ancestry individuals	ftp://ftp.ebi.ac.uk/pub/databases/gwas/summary_statistics/GCST90199001-GCST90200000/GCST90199629/GCST90199629_buildGRCh38.tsv.gz
GCST90199630	Phenylacetate levels	7,059 European ancestry individuals	ftp://ftp.ebi.ac.uk/pub/databases/gwas/summary_statistics/GCST90199001-GCST90200000/GCST90199630/GCST90199630_buildGRCh38.tsv.gz
GCST90199631	3-methyl-2-oxovalerate levels	8,257 European ancestry individuals	ftp://ftp.ebi.ac.uk/pub/databases/gwas/summary_statistics/GCST90199001-GCST90200000/GCST90199631/GCST90199631_buildGRCh38.tsv.gz
GCST90199632	Tartarate levels	7,099 European ancestry individuals	ftp://ftp.ebi.ac.uk/pub/databases/gwas/summary_statistics/GCST90199001-GCST90200000/GCST90199632/GCST90199632_buildGRCh38.tsv.gz
GCST90199633	Suberate (C8-DC) levels	6,902 European ancestry individuals	ftp://ftp.ebi.ac.uk/pub/databases/gwas/summary_statistics/GCST90199001-GCST90200000/GCST90199633/GCST90199633_buildGRCh38.tsv.gz
GCST90199634	5-hydroxylysine levels	8,128 European ancestry individuals	ftp://ftp.ebi.ac.uk/pub/databases/gwas/summary_statistics/GCST90199001-GCST90200000/GCST90199634/GCST90199634_buildGRCh38.tsv.gz
GCST90199635	3-phenylpropionate hydrocinnamate levels	7,925 European ancestry individuals	ftp://ftp.ebi.ac.uk/pub/databases/gwas/summary_statistics/GCST90199001-GCST90200000/GCST90199635/GCST90199635_buildGRCh38.tsv.gz
GCST90199636	Kynurenine levels	8,244 European ancestry individuals	ftp://ftp.ebi.ac.uk/pub/databases/gwas/summary_statistics/GCST90199001-GCST90200000/GCST90199636/GCST90199636_buildGRCh38.tsv.gz
GCST90199637	N-acetylglutamate levels	7,802 European ancestry individuals	ftp://ftp.ebi.ac.uk/pub/databases/gwas/summary_statistics/GCST90199001-GCST90200000/GCST90199637/GCST90199637_buildGRCh38.tsv.gz
GCST90199638	Glycerol 3-phosphate levels	8,201 European ancestry individuals	ftp://ftp.ebi.ac.uk/pub/databases/gwas/summary_statistics/GCST90199001-GCST90200000/GCST90199638/GCST90199638_buildGRCh38.tsv.gz
GCST90199639	Imidazole lactate levels	8,256 European ancestry individuals	ftp://ftp.ebi.ac.uk/pub/databases/gwas/summary_statistics/GCST90199001-GCST90200000/GCST90199639/GCST90199639_buildGRCh38.tsv.gz
GCST90199640	4-guanidinobutanoate levels	8,144 European ancestry individuals	ftp://ftp.ebi.ac.uk/pub/databases/gwas/summary_statistics/GCST90199001-GCST90200000/GCST90199640/GCST90199640_buildGRCh38.tsv.gz
GCST90199641	Glucuronate levels	7,988 European ancestry individuals	ftp://ftp.ebi.ac.uk/pub/databases/gwas/summary_statistics/GCST90199001-GCST90200000/GCST90199641/GCST90199641_buildGRCh38.tsv.gz
GCST90199642	Ribitol levels	8,128 European ancestry individuals	ftp://ftp.ebi.ac.uk/pub/databases/gwas/summary_statistics/GCST90199001-GCST90200000/GCST90199642/GCST90199642_buildGRCh38.tsv.gz
GCST90199643	Glycodeoxycholate levels	6,877 European ancestry individuals	ftp://ftp.ebi.ac.uk/pub/databases/gwas/summary_statistics/GCST90199001-GCST90200000/GCST90199643/GCST90199643_buildGRCh38.tsv.gz
GCST90199644	Theobromine levels	8,137 European ancestry individuals	ftp://ftp.ebi.ac.uk/pub/databases/gwas/summary_statistics/GCST90199001-GCST90200000/GCST90199644/GCST90199644_buildGRCh38.tsv.gz
GCST90199645	Quinate levels	8,200 European ancestry individuals	ftp://ftp.ebi.ac.uk/pub/databases/gwas/summary_statistics/GCST90199001-GCST90200000/GCST90199645/GCST90199645_buildGRCh38.tsv.gz
GCST90199646	Gentisate levels	8,013 European ancestry individuals	ftp://ftp.ebi.ac.uk/pub/databases/gwas/summary_statistics/GCST90199001-GCST90200000/GCST90199646/GCST90199646_buildGRCh38.tsv.gz
GCST90199647	Theophylline levels	7,822 European ancestry individuals	ftp://ftp.ebi.ac.uk/pub/databases/gwas/summary_statistics/GCST90199001-GCST90200000/GCST90199647/GCST90199647_buildGRCh38.tsv.gz
GCST90199648	1,5-anhydroglucitol (1,5-ag) levels	8,139 European ancestry individuals	ftp://ftp.ebi.ac.uk/pub/databases/gwas/summary_statistics/GCST90199001-GCST90200000/GCST90199648/GCST90199648_buildGRCh38.tsv.gz
GCST90199649	1-stearoyl-2-arachidonoyl-GPI (18:0/20:4) levels	8,134 European ancestry individuals	ftp://ftp.ebi.ac.uk/pub/databases/gwas/summary_statistics/GCST90199001-GCST90200000/GCST90199649/GCST90199649_buildGRCh38.tsv.gz
GCST90199650	Indolelactate levels	8,233 European ancestry individuals	ftp://ftp.ebi.ac.uk/pub/databases/gwas/summary_statistics/GCST90199001-GCST90200000/GCST90199650/GCST90199650_buildGRCh38.tsv.gz
GCST90199651	Docosahexaenoate DHA; 22:6n3 levels	8,279 European ancestry individuals	ftp://ftp.ebi.ac.uk/pub/databases/gwas/summary_statistics/GCST90199001-GCST90200000/GCST90199651/GCST90199651_buildGRCh38.tsv.gz
GCST90199652	1-stearoyl-2-oleoyl-GPS (18:0/18:1) levels	8,055 European ancestry individuals	ftp://ftp.ebi.ac.uk/pub/databases/gwas/summary_statistics/GCST90199001-GCST90200000/GCST90199652/GCST90199652_buildGRCh38.tsv.gz
GCST90199653	1-myristoyl-2-palmitoyl-gpc (14:0/16:0) levels	8,271 European ancestry individuals	ftp://ftp.ebi.ac.uk/pub/databases/gwas/summary_statistics/GCST90199001-GCST90200000/GCST90199653/GCST90199653_buildGRCh38.tsv.gz
GCST90199654	Paraxanthine levels in elite athletes	7,840 European ancestry individuals	ftp://ftp.ebi.ac.uk/pub/databases/gwas/summary_statistics/GCST90199001-GCST90200000/GCST90199654/GCST90199654_buildGRCh38.tsv.gz
GCST90199655	4-methyl-2-oxopentanoate levels	8,255 European ancestry individuals	ftp://ftp.ebi.ac.uk/pub/databases/gwas/summary_statistics/GCST90199001-GCST90200000/GCST90199655/GCST90199655_buildGRCh38.tsv.gz
GCST90199656	3-indoxyl sulfate levels	8,242 European ancestry individuals	ftp://ftp.ebi.ac.uk/pub/databases/gwas/summary_statistics/GCST90199001-GCST90200000/GCST90199656/GCST90199656_buildGRCh38.tsv.gz
GCST90199657	Sphingosine 1-phosphate levels	8,246 European ancestry individuals	ftp://ftp.ebi.ac.uk/pub/databases/gwas/summary_statistics/GCST90199001-GCST90200000/GCST90199657/GCST90199657_buildGRCh38.tsv.gz
GCST90199658	Alpha-hydroxyisocaproate levels	8,250 European ancestry individuals	ftp://ftp.ebi.ac.uk/pub/databases/gwas/summary_statistics/GCST90199001-GCST90200000/GCST90199658/GCST90199658_buildGRCh38.tsv.gz
GCST90199659	1-stearoyl-GPI (18:0) levels	8,260 European ancestry individuals	ftp://ftp.ebi.ac.uk/pub/databases/gwas/summary_statistics/GCST90199001-GCST90200000/GCST90199659/GCST90199659_buildGRCh38.tsv.gz
GCST90199660	1,2-dipalmitoyl-gpc (16:0/16:0) levels	8,264 European ancestry individuals	ftp://ftp.ebi.ac.uk/pub/databases/gwas/summary_statistics/GCST90199001-GCST90200000/GCST90199660/GCST90199660_buildGRCh38.tsv.gz
GCST90199661	Maleate levels	8,171 European ancestry individuals	ftp://ftp.ebi.ac.uk/pub/databases/gwas/summary_statistics/GCST90199001-GCST90200000/GCST90199661/GCST90199661_buildGRCh38.tsv.gz
GCST90199662	Isovalerate (i5:0) levels	7,862 European ancestry individuals	ftp://ftp.ebi.ac.uk/pub/databases/gwas/summary_statistics/GCST90199001-GCST90200000/GCST90199662/GCST90199662_buildGRCh38.tsv.gz
GCST90199663	4-acetylphenol sulfate levels	7,135 European ancestry individuals	ftp://ftp.ebi.ac.uk/pub/databases/gwas/summary_statistics/GCST90199001-GCST90200000/GCST90199663/GCST90199663_buildGRCh38.tsv.gz
GCST90199664	Phenyllactate (PLA) levels in elite athletes	8,235 European ancestry individuals	ftp://ftp.ebi.ac.uk/pub/databases/gwas/summary_statistics/GCST90199001-GCST90200000/GCST90199664/GCST90199664_buildGRCh38.tsv.gz
GCST90199665	N-acetylaspartate (naa) levels	8,148 European ancestry individuals	ftp://ftp.ebi.ac.uk/pub/databases/gwas/summary_statistics/GCST90199001-GCST90200000/GCST90199665/GCST90199665_buildGRCh38.tsv.gz
GCST90199666	Palmitoylcarnitine levels (Metabolon platform)	8,256 European ancestry individuals	ftp://ftp.ebi.ac.uk/pub/databases/gwas/summary_statistics/GCST90199001-GCST90200000/GCST90199666/GCST90199666_buildGRCh38.tsv.gz
GCST90199667	Erythritol levels in elite athletes	8,167 European ancestry individuals	ftp://ftp.ebi.ac.uk/pub/databases/gwas/summary_statistics/GCST90199001-GCST90200000/GCST90199667/GCST90199667_buildGRCh38.tsv.gz
GCST90199668	Hexanoylcarnitine levels (Biocrates platform)	8,242 European ancestry individuals	ftp://ftp.ebi.ac.uk/pub/databases/gwas/summary_statistics/GCST90199001-GCST90200000/GCST90199668/GCST90199668_buildGRCh38.tsv.gz
GCST90199669	Acetylcarnitine levels (Biocrates platform)	8,262 European ancestry individuals	ftp://ftp.ebi.ac.uk/pub/databases/gwas/summary_statistics/GCST90199001-GCST90200000/GCST90199669/GCST90199669_buildGRCh38.tsv.gz
GCST90199670	Iminodiacetate (IDA) levels	8,213 European ancestry individuals	ftp://ftp.ebi.ac.uk/pub/databases/gwas/summary_statistics/GCST90199001-GCST90200000/GCST90199670/GCST90199670_buildGRCh38.tsv.gz
GCST90199671	Cysteine s-sulfate levels	8,229 European ancestry individuals	ftp://ftp.ebi.ac.uk/pub/databases/gwas/summary_statistics/GCST90199001-GCST90200000/GCST90199671/GCST90199671_buildGRCh38.tsv.gz
GCST90199672	Oxalate (ethanedioate) levels	8,181 European ancestry individuals	ftp://ftp.ebi.ac.uk/pub/databases/gwas/summary_statistics/GCST90199001-GCST90200000/GCST90199672/GCST90199672_buildGRCh38.tsv.gz
GCST90199673	DHEAS levels	8,228 European ancestry individuals	ftp://ftp.ebi.ac.uk/pub/databases/gwas/summary_statistics/GCST90199001-GCST90200000/GCST90199673/GCST90199673_buildGRCh38.tsv.gz
GCST90199674	3-hydroxymyristate levels	8,235 European ancestry individuals	ftp://ftp.ebi.ac.uk/pub/databases/gwas/summary_statistics/GCST90199001-GCST90200000/GCST90199674/GCST90199674_buildGRCh38.tsv.gz
GCST90199675	Homoarginine levels	8,265 European ancestry individuals	ftp://ftp.ebi.ac.uk/pub/databases/gwas/summary_statistics/GCST90199001-GCST90200000/GCST90199675/GCST90199675_buildGRCh38.tsv.gz
GCST90199676	1-oleoylglycerol (18:1) levels	8,225 European ancestry individuals	ftp://ftp.ebi.ac.uk/pub/databases/gwas/summary_statistics/GCST90199001-GCST90200000/GCST90199676/GCST90199676_buildGRCh38.tsv.gz
GCST90199677	3-methyl-2-oxobutyrate levels	8,254 European ancestry individuals	ftp://ftp.ebi.ac.uk/pub/databases/gwas/summary_statistics/GCST90199001-GCST90200000/GCST90199677/GCST90199677_buildGRCh38.tsv.gz
GCST90199678	Tartronate (hydroxymalonate) levels	8,125 European ancestry individuals	ftp://ftp.ebi.ac.uk/pub/databases/gwas/summary_statistics/GCST90199001-GCST90200000/GCST90199678/GCST90199678_buildGRCh38.tsv.gz
GCST90199679	2,3-dihydroxypyridine levels	6,496 European ancestry individuals	ftp://ftp.ebi.ac.uk/pub/databases/gwas/summary_statistics/GCST90199001-GCST90200000/GCST90199679/GCST90199679_buildGRCh38.tsv.gz
GCST90199680	3-hydroxyoctanoate levels	8,182 European ancestry individuals	ftp://ftp.ebi.ac.uk/pub/databases/gwas/summary_statistics/GCST90199001-GCST90200000/GCST90199680/GCST90199680_buildGRCh38.tsv.gz
GCST90199681	2-hydroxyoctanoate levels	8,224 European ancestry individuals	ftp://ftp.ebi.ac.uk/pub/databases/gwas/summary_statistics/GCST90199001-GCST90200000/GCST90199681/GCST90199681_buildGRCh38.tsv.gz
GCST90199682	Homocitrulline levels	7,998 European ancestry individuals	ftp://ftp.ebi.ac.uk/pub/databases/gwas/summary_statistics/GCST90199001-GCST90200000/GCST90199682/GCST90199682_buildGRCh38.tsv.gz
GCST90199683	Indoleacetate levels	8,208 European ancestry individuals	ftp://ftp.ebi.ac.uk/pub/databases/gwas/summary_statistics/GCST90199001-GCST90200000/GCST90199683/GCST90199683_buildGRCh38.tsv.gz
GCST90199684	1-linoleoylglycerol (18:2) levels	8,212 European ancestry individuals	ftp://ftp.ebi.ac.uk/pub/databases/gwas/summary_statistics/GCST90199001-GCST90200000/GCST90199684/GCST90199684_buildGRCh38.tsv.gz
GCST90199685	2-linoleoylglycerol (18:2) levels	6,378 European ancestry individuals	ftp://ftp.ebi.ac.uk/pub/databases/gwas/summary_statistics/GCST90199001-GCST90200000/GCST90199685/GCST90199685_buildGRCh38.tsv.gz
GCST90199686	Indolepropionate levels	8,153 European ancestry individuals	ftp://ftp.ebi.ac.uk/pub/databases/gwas/summary_statistics/GCST90199001-GCST90200000/GCST90199686/GCST90199686_buildGRCh38.tsv.gz
GCST90199687	Threonate levels	8,151 European ancestry individuals	ftp://ftp.ebi.ac.uk/pub/databases/gwas/summary_statistics/GCST90199001-GCST90200000/GCST90199687/GCST90199687_buildGRCh38.tsv.gz
GCST90199688	N-acetylglycine levels	8,250 European ancestry individuals	ftp://ftp.ebi.ac.uk/pub/databases/gwas/summary_statistics/GCST90199001-GCST90200000/GCST90199688/GCST90199688_buildGRCh38.tsv.gz
GCST90199689	Glycolithocholate levels	7,158 European ancestry individuals	ftp://ftp.ebi.ac.uk/pub/databases/gwas/summary_statistics/GCST90199001-GCST90200000/GCST90199689/GCST90199689_buildGRCh38.tsv.gz
GCST90199690	EDTA levels	8,239 European ancestry individuals	ftp://ftp.ebi.ac.uk/pub/databases/gwas/summary_statistics/GCST90199001-GCST90200000/GCST90199690/GCST90199690_buildGRCh38.tsv.gz
GCST90199691	1-methylhistidine levels	8,226 European ancestry individuals	ftp://ftp.ebi.ac.uk/pub/databases/gwas/summary_statistics/GCST90199001-GCST90200000/GCST90199691/GCST90199691_buildGRCh38.tsv.gz
GCST90199692	Citramalate levels	7,125 European ancestry individuals	ftp://ftp.ebi.ac.uk/pub/databases/gwas/summary_statistics/GCST90199001-GCST90200000/GCST90199692/GCST90199692_buildGRCh38.tsv.gz
GCST90199693	3-hydroxydecanoate levels	8,239 European ancestry individuals	ftp://ftp.ebi.ac.uk/pub/databases/gwas/summary_statistics/GCST90199001-GCST90200000/GCST90199693/GCST90199693_buildGRCh38.tsv.gz
GCST90199694	1,3-dimethylurate levels	7,444 European ancestry individuals	ftp://ftp.ebi.ac.uk/pub/databases/gwas/summary_statistics/GCST90199001-GCST90200000/GCST90199694/GCST90199694_buildGRCh38.tsv.gz
GCST90199695	Galactonate levels	7,518 European ancestry individuals	ftp://ftp.ebi.ac.uk/pub/databases/gwas/summary_statistics/GCST90199001-GCST90200000/GCST90199695/GCST90199695_buildGRCh38.tsv.gz
GCST90199696	Trigonelline levels	8,272 European ancestry individuals	ftp://ftp.ebi.ac.uk/pub/databases/gwas/summary_statistics/GCST90199001-GCST90200000/GCST90199696/GCST90199696_buildGRCh38.tsv.gz
GCST90199697	Dodecanedioate levels	8,240 European ancestry individuals	ftp://ftp.ebi.ac.uk/pub/databases/gwas/summary_statistics/GCST90199001-GCST90200000/GCST90199697/GCST90199697_buildGRCh38.tsv.gz
GCST90199698	Isobutyrylcarnitine (c4) levels	8,243 European ancestry individuals	ftp://ftp.ebi.ac.uk/pub/databases/gwas/summary_statistics/GCST90199001-GCST90200000/GCST90199698/GCST90199698_buildGRCh38.tsv.gz
GCST90199699	3-methylxanthine levels	8,085 European ancestry individuals	ftp://ftp.ebi.ac.uk/pub/databases/gwas/summary_statistics/GCST90199001-GCST90200000/GCST90199699/GCST90199699_buildGRCh38.tsv.gz
GCST90199700	3-hydroxylaurate levels	8,206 European ancestry individuals	ftp://ftp.ebi.ac.uk/pub/databases/gwas/summary_statistics/GCST90199001-GCST90200000/GCST90199700/GCST90199700_buildGRCh38.tsv.gz
GCST90199701	Pyridoxate levels	8,089 European ancestry individuals	ftp://ftp.ebi.ac.uk/pub/databases/gwas/summary_statistics/GCST90199001-GCST90200000/GCST90199701/GCST90199701_buildGRCh38.tsv.gz
GCST90199702	5-hydroxyhexanoate levels	7,097 European ancestry individuals	ftp://ftp.ebi.ac.uk/pub/databases/gwas/summary_statistics/GCST90199001-GCST90200000/GCST90199702/GCST90199702_buildGRCh38.tsv.gz
GCST90199703	Gamma-glutamylvaline levels	8,179 European ancestry individuals	ftp://ftp.ebi.ac.uk/pub/databases/gwas/summary_statistics/GCST90199001-GCST90200000/GCST90199703/GCST90199703_buildGRCh38.tsv.gz
GCST90199704	3-hydroxysebacate levels	7,325 European ancestry individuals	ftp://ftp.ebi.ac.uk/pub/databases/gwas/summary_statistics/GCST90199001-GCST90200000/GCST90199704/GCST90199704_buildGRCh38.tsv.gz
GCST90199705	Propionylglycine levels	7,311 European ancestry individuals	ftp://ftp.ebi.ac.uk/pub/databases/gwas/summary_statistics/GCST90199001-GCST90200000/GCST90199705/GCST90199705_buildGRCh38.tsv.gz
GCST90199706	Butyrylglycine levels	6,044 European ancestry individuals	ftp://ftp.ebi.ac.uk/pub/databases/gwas/summary_statistics/GCST90199001-GCST90200000/GCST90199706/GCST90199706_buildGRCh38.tsv.gz
GCST90199707	Pro-hydroxy-pro levels	8,208 European ancestry individuals	ftp://ftp.ebi.ac.uk/pub/databases/gwas/summary_statistics/GCST90199001-GCST90200000/GCST90199707/GCST90199707_buildGRCh38.tsv.gz
GCST90199708	Propionylcarnitine (c3) levels	8,273 European ancestry individuals	ftp://ftp.ebi.ac.uk/pub/databases/gwas/summary_statistics/GCST90199001-GCST90200000/GCST90199708/GCST90199708_buildGRCh38.tsv.gz
GCST90199709	Adrenate (22:4n6) levels	8,279 European ancestry individuals	ftp://ftp.ebi.ac.uk/pub/databases/gwas/summary_statistics/GCST90199001-GCST90200000/GCST90199709/GCST90199709_buildGRCh38.tsv.gz
GCST90199710	Docosatrienoate (22:3n3) levels	6,511 European ancestry individuals	ftp://ftp.ebi.ac.uk/pub/databases/gwas/summary_statistics/GCST90199001-GCST90200000/GCST90199710/GCST90199710_buildGRCh38.tsv.gz
GCST90199711	Docosadienoate (22:2n6) levels	8,264 European ancestry individuals	ftp://ftp.ebi.ac.uk/pub/databases/gwas/summary_statistics/GCST90199001-GCST90200000/GCST90199711/GCST90199711_buildGRCh38.tsv.gz
GCST90199712	3-carboxy-4-methyl-5-propyl-2-furanpropanoate (cmpf) levels	8,270 European ancestry individuals	ftp://ftp.ebi.ac.uk/pub/databases/gwas/summary_statistics/GCST90199001-GCST90200000/GCST90199712/GCST90199712_buildGRCh38.tsv.gz
GCST90199713	Docosapentaenoate n3 DPA; 22:5n3 levels	8,284 European ancestry individuals	ftp://ftp.ebi.ac.uk/pub/databases/gwas/summary_statistics/GCST90199001-GCST90200000/GCST90199713/GCST90199713_buildGRCh38.tsv.gz
GCST90199714	3-hydroxy-2-ethylpropionate levels	8,238 European ancestry individuals	ftp://ftp.ebi.ac.uk/pub/databases/gwas/summary_statistics/GCST90199001-GCST90200000/GCST90199714/GCST90199714_buildGRCh38.tsv.gz
GCST90199715	Myristoleate (14:1n5) levels	8,255 European ancestry individuals	ftp://ftp.ebi.ac.uk/pub/databases/gwas/summary_statistics/GCST90199001-GCST90200000/GCST90199715/GCST90199715_buildGRCh38.tsv.gz
GCST90199716	10-undecenoate (11:1n1) levels	8,243 European ancestry individuals	ftp://ftp.ebi.ac.uk/pub/databases/gwas/summary_statistics/GCST90199001-GCST90200000/GCST90199716/GCST90199716_buildGRCh38.tsv.gz
GCST90199717	1-methyl-4-imidazoleacetate levels	8,090 European ancestry individuals	ftp://ftp.ebi.ac.uk/pub/databases/gwas/summary_statistics/GCST90199001-GCST90200000/GCST90199717/GCST90199717_buildGRCh38.tsv.gz
GCST90199718	Sebacate (C10-DC) levels	7,926 European ancestry individuals	ftp://ftp.ebi.ac.uk/pub/databases/gwas/summary_statistics/GCST90199001-GCST90200000/GCST90199718/GCST90199718_buildGRCh38.tsv.gz
GCST90199719	Tauro-beta-muricholate levels	4,661 European ancestry individuals	ftp://ftp.ebi.ac.uk/pub/databases/gwas/summary_statistics/GCST90199001-GCST90200000/GCST90199719/GCST90199719_buildGRCh38.tsv.gz
GCST90199720	Octanoylcarnitine (c8) levels	8,226 European ancestry individuals	ftp://ftp.ebi.ac.uk/pub/databases/gwas/summary_statistics/GCST90199001-GCST90200000/GCST90199720/GCST90199720_buildGRCh38.tsv.gz
GCST90199721	Stearidonate (18:4n3) levels	8,240 European ancestry individuals	ftp://ftp.ebi.ac.uk/pub/databases/gwas/summary_statistics/GCST90199001-GCST90200000/GCST90199721/GCST90199721_buildGRCh38.tsv.gz
GCST90199722	Decanoylcarnitine (C10) levels	8,225 European ancestry individuals	ftp://ftp.ebi.ac.uk/pub/databases/gwas/summary_statistics/GCST90199001-GCST90200000/GCST90199722/GCST90199722_buildGRCh38.tsv.gz
GCST90199723	5-dodecenoate (12:1n7) levels	8,248 European ancestry individuals	ftp://ftp.ebi.ac.uk/pub/databases/gwas/summary_statistics/GCST90199001-GCST90200000/GCST90199723/GCST90199723_buildGRCh38.tsv.gz
GCST90199724	N-acetylisoleucine levels	7,223 European ancestry individuals	ftp://ftp.ebi.ac.uk/pub/databases/gwas/summary_statistics/GCST90199001-GCST90200000/GCST90199724/GCST90199724_buildGRCh38.tsv.gz
GCST90199725	Campesterol levels	5,300 European ancestry individuals	ftp://ftp.ebi.ac.uk/pub/databases/gwas/summary_statistics/GCST90199001-GCST90200000/GCST90199725/GCST90199725_buildGRCh38.tsv.gz
GCST90199726	N-acetylthreonine levels	8,223 European ancestry individuals	ftp://ftp.ebi.ac.uk/pub/databases/gwas/summary_statistics/GCST90199001-GCST90200000/GCST90199726/GCST90199726_buildGRCh38.tsv.gz
GCST90199727	1-oleoyl-GPC (18:1) levels	8,257 European ancestry individuals	ftp://ftp.ebi.ac.uk/pub/databases/gwas/summary_statistics/GCST90199001-GCST90200000/GCST90199727/GCST90199727_buildGRCh38.tsv.gz
GCST90199728	10-nonadecenoate (19:1n9) levels	8,277 European ancestry individuals	ftp://ftp.ebi.ac.uk/pub/databases/gwas/summary_statistics/GCST90199001-GCST90200000/GCST90199728/GCST90199728_buildGRCh38.tsv.gz
GCST90199729	Piperine levels	8,155 European ancestry individuals	ftp://ftp.ebi.ac.uk/pub/databases/gwas/summary_statistics/GCST90199001-GCST90200000/GCST90199729/GCST90199729_buildGRCh38.tsv.gz
GCST90199730	Carnitine C14 levels	8,241 European ancestry individuals	ftp://ftp.ebi.ac.uk/pub/databases/gwas/summary_statistics/GCST90199001-GCST90200000/GCST90199730/GCST90199730_buildGRCh38.tsv.gz
GCST90199731	10-heptadecenoate (17:1n7) levels	8,282 European ancestry individuals	ftp://ftp.ebi.ac.uk/pub/databases/gwas/summary_statistics/GCST90199001-GCST90200000/GCST90199731/GCST90199731_buildGRCh38.tsv.gz
GCST90199732	1-stearoyl-gpc (18:0) levels	8,240 European ancestry individuals	ftp://ftp.ebi.ac.uk/pub/databases/gwas/summary_statistics/GCST90199001-GCST90200000/GCST90199732/GCST90199732_buildGRCh38.tsv.gz
GCST90199733	1-palmitoyl-GPC (16:0) levels	8,232 European ancestry individuals	ftp://ftp.ebi.ac.uk/pub/databases/gwas/summary_statistics/GCST90199001-GCST90200000/GCST90199733/GCST90199733_buildGRCh38.tsv.gz
GCST90199734	Hyocholate levels	5,782 European ancestry individuals	ftp://ftp.ebi.ac.uk/pub/databases/gwas/summary_statistics/GCST90199001-GCST90200000/GCST90199734/GCST90199734_buildGRCh38.tsv.gz
GCST90199735	N-acetylhistidine levels	7,054 European ancestry individuals	ftp://ftp.ebi.ac.uk/pub/databases/gwas/summary_statistics/GCST90199001-GCST90200000/GCST90199735/GCST90199735_buildGRCh38.tsv.gz
GCST90199736	Alpha-hydroxyisovalerate levels	8,208 European ancestry individuals	ftp://ftp.ebi.ac.uk/pub/databases/gwas/summary_statistics/GCST90199001-GCST90200000/GCST90199736/GCST90199736_buildGRCh38.tsv.gz
GCST90199737	N-acetylproline levels	7,100 European ancestry individuals	ftp://ftp.ebi.ac.uk/pub/databases/gwas/summary_statistics/GCST90199001-GCST90200000/GCST90199737/GCST90199737_buildGRCh38.tsv.gz
GCST90199738	Stachydrine levels	8,297 European ancestry individuals	ftp://ftp.ebi.ac.uk/pub/databases/gwas/summary_statistics/GCST90199001-GCST90200000/GCST90199738/GCST90199738_buildGRCh38.tsv.gz
GCST90199739	Salicyluric glucuronide levels	5,190 European ancestry individuals	ftp://ftp.ebi.ac.uk/pub/databases/gwas/summary_statistics/GCST90199001-GCST90200000/GCST90199739/GCST90199739_buildGRCh38.tsv.gz
GCST90199740	P-cresol sulfate levels	8,183 European ancestry individuals	ftp://ftp.ebi.ac.uk/pub/databases/gwas/summary_statistics/GCST90199001-GCST90200000/GCST90199740/GCST90199740_buildGRCh38.tsv.gz
GCST90199741	Gamma-glutamylglycine levels	8,263 European ancestry individuals	ftp://ftp.ebi.ac.uk/pub/databases/gwas/summary_statistics/GCST90199001-GCST90200000/GCST90199741/GCST90199741_buildGRCh38.tsv.gz
GCST90199742	1-linoleoyl-gpc (18:2) levels	8,262 European ancestry individuals	ftp://ftp.ebi.ac.uk/pub/databases/gwas/summary_statistics/GCST90199001-GCST90200000/GCST90199742/GCST90199742_buildGRCh38.tsv.gz
GCST90199743	Stearoylcarnitine levels	8,133 European ancestry individuals	ftp://ftp.ebi.ac.uk/pub/databases/gwas/summary_statistics/GCST90199001-GCST90200000/GCST90199743/GCST90199743_buildGRCh38.tsv.gz
GCST90199744	Eicosenoate (20:1) levels	8,277 European ancestry individuals	ftp://ftp.ebi.ac.uk/pub/databases/gwas/summary_statistics/GCST90199001-GCST90200000/GCST90199744/GCST90199744_buildGRCh38.tsv.gz
GCST90199745	Aconitate [cis or trans] levels	8,262 European ancestry individuals	ftp://ftp.ebi.ac.uk/pub/databases/gwas/summary_statistics/GCST90199001-GCST90200000/GCST90199745/GCST90199745_buildGRCh38.tsv.gz
GCST90199746	Erythronate levels	8,198 European ancestry individuals	ftp://ftp.ebi.ac.uk/pub/databases/gwas/summary_statistics/GCST90199001-GCST90200000/GCST90199746/GCST90199746_buildGRCh38.tsv.gz
GCST90199747	Isovalerylcarnitine (C5) levels	8,266 European ancestry individuals	ftp://ftp.ebi.ac.uk/pub/databases/gwas/summary_statistics/GCST90199001-GCST90200000/GCST90199747/GCST90199747_buildGRCh38.tsv.gz
GCST90199748	Linolenate [alpha or gamma; (18:3n3 or 6)] levels	8,257 European ancestry individuals	ftp://ftp.ebi.ac.uk/pub/databases/gwas/summary_statistics/GCST90199001-GCST90200000/GCST90199748/GCST90199748_buildGRCh38.tsv.gz
GCST90199749	Gamma-glutamylthreonine levels	8,231 European ancestry individuals	ftp://ftp.ebi.ac.uk/pub/databases/gwas/summary_statistics/GCST90199001-GCST90200000/GCST90199749/GCST90199749_buildGRCh38.tsv.gz
GCST90199750	Laurylcarnitine levels	8,241 European ancestry individuals	ftp://ftp.ebi.ac.uk/pub/databases/gwas/summary_statistics/GCST90199001-GCST90200000/GCST90199750/GCST90199750_buildGRCh38.tsv.gz
GCST90199751	Gamma-glutamylmethionine levels	8,237 European ancestry individuals	ftp://ftp.ebi.ac.uk/pub/databases/gwas/summary_statistics/GCST90199001-GCST90200000/GCST90199751/GCST90199751_buildGRCh38.tsv.gz
GCST90199752	Epiandrosterone sulfate levels	8,174 European ancestry individuals	ftp://ftp.ebi.ac.uk/pub/databases/gwas/summary_statistics/GCST90199001-GCST90200000/GCST90199752/GCST90199752_buildGRCh38.tsv.gz
GCST90199753	Gamma-glutamyltryptophan levels	7,902 European ancestry individuals	ftp://ftp.ebi.ac.uk/pub/databases/gwas/summary_statistics/GCST90199001-GCST90200000/GCST90199753/GCST90199753_buildGRCh38.tsv.gz
GCST90199754	7-methylxanthine levels	8,019 European ancestry individuals	ftp://ftp.ebi.ac.uk/pub/databases/gwas/summary_statistics/GCST90199001-GCST90200000/GCST90199754/GCST90199754_buildGRCh38.tsv.gz
GCST90199755	3,7-dimethylurate levels	6,894 European ancestry individuals	ftp://ftp.ebi.ac.uk/pub/databases/gwas/summary_statistics/GCST90199001-GCST90200000/GCST90199755/GCST90199755_buildGRCh38.tsv.gz
GCST90199756	1,7-dimethyluric acid levels	7,950 European ancestry individuals	ftp://ftp.ebi.ac.uk/pub/databases/gwas/summary_statistics/GCST90199001-GCST90200000/GCST90199756/GCST90199756_buildGRCh38.tsv.gz
GCST90199757	1,3,7-trimethylurate levels	7,446 European ancestry individuals	ftp://ftp.ebi.ac.uk/pub/databases/gwas/summary_statistics/GCST90199001-GCST90200000/GCST90199757/GCST90199757_buildGRCh38.tsv.gz
GCST90199758	N4-acetylcytidine levels	7,425 European ancestry individuals	ftp://ftp.ebi.ac.uk/pub/databases/gwas/summary_statistics/GCST90199001-GCST90200000/GCST90199758/GCST90199758_buildGRCh38.tsv.gz
GCST90199759	Indolebutyrate levels	4,423 European ancestry individuals	ftp://ftp.ebi.ac.uk/pub/databases/gwas/summary_statistics/GCST90199001-GCST90200000/GCST90199759/GCST90199759_buildGRCh38.tsv.gz
GCST90199760	5-acetylamino-6-amino-3-methyluracil levels	8,006 European ancestry individuals	ftp://ftp.ebi.ac.uk/pub/databases/gwas/summary_statistics/GCST90199001-GCST90200000/GCST90199760/GCST90199760_buildGRCh38.tsv.gz
GCST90199761	N1-methylinosine levels	8,147 European ancestry individuals	ftp://ftp.ebi.ac.uk/pub/databases/gwas/summary_statistics/GCST90199001-GCST90200000/GCST90199761/GCST90199761_buildGRCh38.tsv.gz
GCST90199762	N6-carbamoylthreonyladenosine levels	8,176 European ancestry individuals	ftp://ftp.ebi.ac.uk/pub/databases/gwas/summary_statistics/GCST90199001-GCST90200000/GCST90199762/GCST90199762_buildGRCh38.tsv.gz
GCST90199763	1-methylxanthine levels	7,959 European ancestry individuals	ftp://ftp.ebi.ac.uk/pub/databases/gwas/summary_statistics/GCST90199001-GCST90200000/GCST90199763/GCST90199763_buildGRCh38.tsv.gz
GCST90199764	N2,n2-dimethylguanosine levels	8,210 European ancestry individuals	ftp://ftp.ebi.ac.uk/pub/databases/gwas/summary_statistics/GCST90199001-GCST90200000/GCST90199764/GCST90199764_buildGRCh38.tsv.gz
GCST90199765	4-hydroxyhippurate levels	8,259 European ancestry individuals	ftp://ftp.ebi.ac.uk/pub/databases/gwas/summary_statistics/GCST90199001-GCST90200000/GCST90199765/GCST90199765_buildGRCh38.tsv.gz
GCST90199766	3-(3-amino-3-carboxypropyl)uridine levels	7,679 European ancestry individuals	ftp://ftp.ebi.ac.uk/pub/databases/gwas/summary_statistics/GCST90199001-GCST90200000/GCST90199766/GCST90199766_buildGRCh38.tsv.gz
GCST90199767	5,6-dihydrouridine levels	8,210 European ancestry individuals	ftp://ftp.ebi.ac.uk/pub/databases/gwas/summary_statistics/GCST90199001-GCST90200000/GCST90199767/GCST90199767_buildGRCh38.tsv.gz
GCST90199768	Phenylacetylglutamine levels	8,251 European ancestry individuals	ftp://ftp.ebi.ac.uk/pub/databases/gwas/summary_statistics/GCST90199001-GCST90200000/GCST90199768/GCST90199768_buildGRCh38.tsv.gz
GCST90199769	3-hydroxydodecanedioate levels	7,168 European ancestry individuals	ftp://ftp.ebi.ac.uk/pub/databases/gwas/summary_statistics/GCST90199001-GCST90200000/GCST90199769/GCST90199769_buildGRCh38.tsv.gz
GCST90199770	1-arachidonylglycerol (20:4) levels	7,650 European ancestry individuals	ftp://ftp.ebi.ac.uk/pub/databases/gwas/summary_statistics/GCST90199001-GCST90200000/GCST90199770/GCST90199770_buildGRCh38.tsv.gz
GCST90199771	7-methylguanine levels	8,239 European ancestry individuals	ftp://ftp.ebi.ac.uk/pub/databases/gwas/summary_statistics/GCST90199001-GCST90200000/GCST90199771/GCST90199771_buildGRCh38.tsv.gz
GCST90199772	1-stearoyl-GPE (18:0) levels	8,270 European ancestry individuals	ftp://ftp.ebi.ac.uk/pub/databases/gwas/summary_statistics/GCST90199001-GCST90200000/GCST90199772/GCST90199772_buildGRCh38.tsv.gz
GCST90199773	Phenol sulfate levels	8,249 European ancestry individuals	ftp://ftp.ebi.ac.uk/pub/databases/gwas/summary_statistics/GCST90199001-GCST90200000/GCST90199773/GCST90199773_buildGRCh38.tsv.gz
GCST90199774	Oleoylcarnitine levels	8,260 European ancestry individuals	ftp://ftp.ebi.ac.uk/pub/databases/gwas/summary_statistics/GCST90199001-GCST90200000/GCST90199774/GCST90199774_buildGRCh38.tsv.gz
GCST90199775	Gamma-glutamylisoleucine levels	8,267 European ancestry individuals	ftp://ftp.ebi.ac.uk/pub/databases/gwas/summary_statistics/GCST90199001-GCST90200000/GCST90199775/GCST90199775_buildGRCh38.tsv.gz
GCST90199776	Malonylcarnitine levels	5,822 European ancestry individuals	ftp://ftp.ebi.ac.uk/pub/databases/gwas/summary_statistics/GCST90199001-GCST90200000/GCST90199776/GCST90199776_buildGRCh38.tsv.gz
GCST90199777	1-palmitoleoyl-GPC (16:1) levels	8,227 European ancestry individuals	ftp://ftp.ebi.ac.uk/pub/databases/gwas/summary_statistics/GCST90199001-GCST90200000/GCST90199777/GCST90199777_buildGRCh38.tsv.gz
GCST90199778	N-methyl-2-pyridone-5-carboxamide levels	8,177 European ancestry individuals	ftp://ftp.ebi.ac.uk/pub/databases/gwas/summary_statistics/GCST90199001-GCST90200000/GCST90199778/GCST90199778_buildGRCh38.tsv.gz
GCST90199779	Gamma-glutamyl-2-aminobutyrate levels	7,826 European ancestry individuals	ftp://ftp.ebi.ac.uk/pub/databases/gwas/summary_statistics/GCST90199001-GCST90200000/GCST90199779/GCST90199779_buildGRCh38.tsv.gz
GCST90199780	1-stearoyl-GPG (18:0) levels	6,806 European ancestry individuals	ftp://ftp.ebi.ac.uk/pub/databases/gwas/summary_statistics/GCST90199001-GCST90200000/GCST90199780/GCST90199780_buildGRCh38.tsv.gz
GCST90199781	Hexanoylglycine levels	6,015 European ancestry individuals	ftp://ftp.ebi.ac.uk/pub/databases/gwas/summary_statistics/GCST90199001-GCST90200000/GCST90199781/GCST90199781_buildGRCh38.tsv.gz
GCST90199782	Glutamine degradant levels	8,293 European ancestry individuals	ftp://ftp.ebi.ac.uk/pub/databases/gwas/summary_statistics/GCST90199001-GCST90200000/GCST90199782/GCST90199782_buildGRCh38.tsv.gz
GCST90199783	5-methyluridine (ribothymidine) levels	8,168 European ancestry individuals	ftp://ftp.ebi.ac.uk/pub/databases/gwas/summary_statistics/GCST90199001-GCST90200000/GCST90199783/GCST90199783_buildGRCh38.tsv.gz
GCST90199784	Cysteine-glutathione disulfide levels	7,812 European ancestry individuals	ftp://ftp.ebi.ac.uk/pub/databases/gwas/summary_statistics/GCST90199001-GCST90200000/GCST90199784/GCST90199784_buildGRCh38.tsv.gz
GCST90199785	Isovalerylglycine levels	7,100 European ancestry individuals	ftp://ftp.ebi.ac.uk/pub/databases/gwas/summary_statistics/GCST90199001-GCST90200000/GCST90199785/GCST90199785_buildGRCh38.tsv.gz
GCST90199786	2-hydroxy-3-methylvalerate levels	8,246 European ancestry individuals	ftp://ftp.ebi.ac.uk/pub/databases/gwas/summary_statistics/GCST90199001-GCST90200000/GCST90199786/GCST90199786_buildGRCh38.tsv.gz
GCST90199787	Homostachydrine levels	8,248 European ancestry individuals	ftp://ftp.ebi.ac.uk/pub/databases/gwas/summary_statistics/GCST90199001-GCST90200000/GCST90199787/GCST90199787_buildGRCh38.tsv.gz
GCST90199788	1-arachidonoyl-gpc (20:4n6) levels	8,267 European ancestry individuals	ftp://ftp.ebi.ac.uk/pub/databases/gwas/summary_statistics/GCST90199001-GCST90200000/GCST90199788/GCST90199788_buildGRCh38.tsv.gz
GCST90199789	2-palmitoyl-GPC (16:0) levels	8,249 European ancestry individuals	ftp://ftp.ebi.ac.uk/pub/databases/gwas/summary_statistics/GCST90199001-GCST90200000/GCST90199789/GCST90199789_buildGRCh38.tsv.gz
GCST90199790	2-palmitoleoyl-GPC (16:1) levels	6,697 European ancestry individuals	ftp://ftp.ebi.ac.uk/pub/databases/gwas/summary_statistics/GCST90199001-GCST90200000/GCST90199790/GCST90199790_buildGRCh38.tsv.gz
GCST90199791	1-arachidonoyl-GPE (20:4n6) levels	8,270 European ancestry individuals	ftp://ftp.ebi.ac.uk/pub/databases/gwas/summary_statistics/GCST90199001-GCST90200000/GCST90199791/GCST90199791_buildGRCh38.tsv.gz
GCST90199792	1-palmitoyl-GPE (16:0) levels	8,276 European ancestry individuals	ftp://ftp.ebi.ac.uk/pub/databases/gwas/summary_statistics/GCST90199001-GCST90200000/GCST90199792/GCST90199792_buildGRCh38.tsv.gz
GCST90199793	1-linoleoyl-GPE (18:2) levels	8,279 European ancestry individuals	ftp://ftp.ebi.ac.uk/pub/databases/gwas/summary_statistics/GCST90199001-GCST90200000/GCST90199793/GCST90199793_buildGRCh38.tsv.gz
GCST90199794	1-oleoyl-GPE (18:1) levels	8,283 European ancestry individuals	ftp://ftp.ebi.ac.uk/pub/databases/gwas/summary_statistics/GCST90199001-GCST90200000/GCST90199794/GCST90199794_buildGRCh38.tsv.gz
GCST90199795	2-hydroxypalmitate levels	8,247 European ancestry individuals	ftp://ftp.ebi.ac.uk/pub/databases/gwas/summary_statistics/GCST90199001-GCST90200000/GCST90199795/GCST90199795_buildGRCh38.tsv.gz
GCST90199796	Docosapentaenoate (n6 DPA; 22:5n6) levels	7,540 European ancestry individuals	ftp://ftp.ebi.ac.uk/pub/databases/gwas/summary_statistics/GCST90199001-GCST90200000/GCST90199796/GCST90199796_buildGRCh38.tsv.gz
GCST90199797	Gulonate levels	7,731 European ancestry individuals	ftp://ftp.ebi.ac.uk/pub/databases/gwas/summary_statistics/GCST90199001-GCST90200000/GCST90199797/GCST90199797_buildGRCh38.tsv.gz
GCST90199798	Isobutyrylglycine levels	7,465 European ancestry individuals	ftp://ftp.ebi.ac.uk/pub/databases/gwas/summary_statistics/GCST90199001-GCST90200000/GCST90199798/GCST90199798_buildGRCh38.tsv.gz
GCST90199799	Glutarylcarnitine (c5-dc) levels	8,238 European ancestry individuals	ftp://ftp.ebi.ac.uk/pub/databases/gwas/summary_statistics/GCST90199001-GCST90200000/GCST90199799/GCST90199799_buildGRCh38.tsv.gz
GCST90199800	Carnitine C5:1 levels	8,097 European ancestry individuals	ftp://ftp.ebi.ac.uk/pub/databases/gwas/summary_statistics/GCST90199001-GCST90200000/GCST90199800/GCST90199800_buildGRCh38.tsv.gz
GCST90199801	Hydroquinone sulfate levels	7,682 European ancestry individuals	ftp://ftp.ebi.ac.uk/pub/databases/gwas/summary_statistics/GCST90199001-GCST90200000/GCST90199801/GCST90199801_buildGRCh38.tsv.gz
GCST90199802	Beta-hydroxyisovaleroylcarnitine levels	8,232 European ancestry individuals	ftp://ftp.ebi.ac.uk/pub/databases/gwas/summary_statistics/GCST90199001-GCST90200000/GCST90199802/GCST90199802_buildGRCh38.tsv.gz
GCST90199803	Catechol sulfate levels	8,242 European ancestry individuals	ftp://ftp.ebi.ac.uk/pub/databases/gwas/summary_statistics/GCST90199001-GCST90200000/GCST90199803/GCST90199803_buildGRCh38.tsv.gz
GCST90199804	7-alpha-hydroxy-3-oxo-4-cholestenoate (7-hoca) levels	8,236 European ancestry individuals	ftp://ftp.ebi.ac.uk/pub/databases/gwas/summary_statistics/GCST90199001-GCST90200000/GCST90199804/GCST90199804_buildGRCh38.tsv.gz
GCST90199805	Octadecanedioate levels	8,223 European ancestry individuals	ftp://ftp.ebi.ac.uk/pub/databases/gwas/summary_statistics/GCST90199001-GCST90200000/GCST90199805/GCST90199805_buildGRCh38.tsv.gz
GCST90199806	Tetradecanedioate (C14-DC) levels	8,268 European ancestry individuals	ftp://ftp.ebi.ac.uk/pub/databases/gwas/summary_statistics/GCST90199001-GCST90200000/GCST90199806/GCST90199806_buildGRCh38.tsv.gz
GCST90199807	Hexadecanedioate (C16-DC) levels	8,260 European ancestry individuals	ftp://ftp.ebi.ac.uk/pub/databases/gwas/summary_statistics/GCST90199001-GCST90200000/GCST90199807/GCST90199807_buildGRCh38.tsv.gz
GCST90199808	Glycerophosphoethanolamine levels	8,231 European ancestry individuals	ftp://ftp.ebi.ac.uk/pub/databases/gwas/summary_statistics/GCST90199001-GCST90200000/GCST90199808/GCST90199808_buildGRCh38.tsv.gz
GCST90199809	Taurolithocholate 3-sulfate levels	8,124 European ancestry individuals	ftp://ftp.ebi.ac.uk/pub/databases/gwas/summary_statistics/GCST90199001-GCST90200000/GCST90199809/GCST90199809_buildGRCh38.tsv.gz
GCST90199810	1-palmitoyl-GPI (16:0) levels	8,246 European ancestry individuals	ftp://ftp.ebi.ac.uk/pub/databases/gwas/summary_statistics/GCST90199001-GCST90200000/GCST90199810/GCST90199810_buildGRCh38.tsv.gz
GCST90199811	Glycolithocholate sulfate levels	8,165 European ancestry individuals	ftp://ftp.ebi.ac.uk/pub/databases/gwas/summary_statistics/GCST90199001-GCST90200000/GCST90199811/GCST90199811_buildGRCh38.tsv.gz
GCST90199812	3-(3-hydroxyphenyl)propionate levels	7,304 European ancestry individuals	ftp://ftp.ebi.ac.uk/pub/databases/gwas/summary_statistics/GCST90199001-GCST90200000/GCST90199812/GCST90199812_buildGRCh38.tsv.gz
GCST90199813	Deoxycarnitine levels	8,271 European ancestry individuals	ftp://ftp.ebi.ac.uk/pub/databases/gwas/summary_statistics/GCST90199001-GCST90200000/GCST90199813/GCST90199813_buildGRCh38.tsv.gz
GCST90199814	Alpha-hydroxycaproate levels	5,169 European ancestry individuals	ftp://ftp.ebi.ac.uk/pub/databases/gwas/summary_statistics/GCST90199001-GCST90200000/GCST90199814/GCST90199814_buildGRCh38.tsv.gz
GCST90199815	1-ribosyl-imidazoleacetate levels	8,205 European ancestry individuals	ftp://ftp.ebi.ac.uk/pub/databases/gwas/summary_statistics/GCST90199001-GCST90200000/GCST90199815/GCST90199815_buildGRCh38.tsv.gz
GCST90199816	3,4-dihydroxybutyrate levels	8,142 European ancestry individuals	ftp://ftp.ebi.ac.uk/pub/databases/gwas/summary_statistics/GCST90199001-GCST90200000/GCST90199816/GCST90199816_buildGRCh38.tsv.gz
GCST90199817	Indoleacetylglutamine levels	6,161 European ancestry individuals	ftp://ftp.ebi.ac.uk/pub/databases/gwas/summary_statistics/GCST90199001-GCST90200000/GCST90199817/GCST90199817_buildGRCh38.tsv.gz
GCST90199818	Mannitol/sorbitol levels	8,211 European ancestry individuals	ftp://ftp.ebi.ac.uk/pub/databases/gwas/summary_statistics/GCST90199001-GCST90200000/GCST90199818/GCST90199818_buildGRCh38.tsv.gz
GCST90199819	Tryptophan betaine levels	8,216 European ancestry individuals	ftp://ftp.ebi.ac.uk/pub/databases/gwas/summary_statistics/GCST90199001-GCST90200000/GCST90199819/GCST90199819_buildGRCh38.tsv.gz
GCST90199820	Dihomo-linolenate (20:3n3 or n6) levels	8,273 European ancestry individuals	ftp://ftp.ebi.ac.uk/pub/databases/gwas/summary_statistics/GCST90199001-GCST90200000/GCST90199820/GCST90199820_buildGRCh38.tsv.gz
GCST90199821	1-linoleoyl-GPI (18:2) levels	8,268 European ancestry individuals	ftp://ftp.ebi.ac.uk/pub/databases/gwas/summary_statistics/GCST90199001-GCST90200000/GCST90199821/GCST90199821_buildGRCh38.tsv.gz
GCST90199822	1-oleoyl-GPI (18:1) levels	8,252 European ancestry individuals	ftp://ftp.ebi.ac.uk/pub/databases/gwas/summary_statistics/GCST90199001-GCST90200000/GCST90199822/GCST90199822_buildGRCh38.tsv.gz
GCST90199823	O-cresol sulfate levels	7,315 European ancestry individuals	ftp://ftp.ebi.ac.uk/pub/databases/gwas/summary_statistics/GCST90199001-GCST90200000/GCST90199823/GCST90199823_buildGRCh38.tsv.gz
GCST90199824	4-vinylphenol sulfate levels	8,280 European ancestry individuals	ftp://ftp.ebi.ac.uk/pub/databases/gwas/summary_statistics/GCST90199001-GCST90200000/GCST90199824/GCST90199824_buildGRCh38.tsv.gz
GCST90199825	Pyrraline levels	7,920 European ancestry individuals	ftp://ftp.ebi.ac.uk/pub/databases/gwas/summary_statistics/GCST90199001-GCST90200000/GCST90199825/GCST90199825_buildGRCh38.tsv.gz
GCST90199826	N6-acetyllysine levels	8,242 European ancestry individuals	ftp://ftp.ebi.ac.uk/pub/databases/gwas/summary_statistics/GCST90199001-GCST90200000/GCST90199826/GCST90199826_buildGRCh38.tsv.gz
GCST90199827	Thymol sulfate levels	8,063 European ancestry individuals	ftp://ftp.ebi.ac.uk/pub/databases/gwas/summary_statistics/GCST90199001-GCST90200000/GCST90199827/GCST90199827_buildGRCh38.tsv.gz
GCST90199828	N-acetylserine levels	8,217 European ancestry individuals	ftp://ftp.ebi.ac.uk/pub/databases/gwas/summary_statistics/GCST90199001-GCST90200000/GCST90199828/GCST90199828_buildGRCh38.tsv.gz
GCST90199829	3-methyladipate levels	6,958 European ancestry individuals	ftp://ftp.ebi.ac.uk/pub/databases/gwas/summary_statistics/GCST90199001-GCST90200000/GCST90199829/GCST90199829_buildGRCh38.tsv.gz
GCST90199830	4-ethylphenylsulfate levels	8,139 European ancestry individuals	ftp://ftp.ebi.ac.uk/pub/databases/gwas/summary_statistics/GCST90199001-GCST90200000/GCST90199830/GCST90199830_buildGRCh38.tsv.gz
GCST90199831	1-stearoyl-2-oleoyl-GPE (18:0/18:1) levels	8,273 European ancestry individuals	ftp://ftp.ebi.ac.uk/pub/databases/gwas/summary_statistics/GCST90199001-GCST90200000/GCST90199831/GCST90199831_buildGRCh38.tsv.gz
GCST90199832	Dimethylarginine (sdma + adma) levels	8,233 European ancestry individuals	ftp://ftp.ebi.ac.uk/pub/databases/gwas/summary_statistics/GCST90199001-GCST90200000/GCST90199832/GCST90199832_buildGRCh38.tsv.gz
GCST90199833	Hexanoylglutamine levels	8,128 European ancestry individuals	ftp://ftp.ebi.ac.uk/pub/databases/gwas/summary_statistics/GCST90199001-GCST90200000/GCST90199833/GCST90199833_buildGRCh38.tsv.gz
GCST90199834	Gamma-glutamylalanine levels	7,518 European ancestry individuals	ftp://ftp.ebi.ac.uk/pub/databases/gwas/summary_statistics/GCST90199001-GCST90200000/GCST90199834/GCST90199834_buildGRCh38.tsv.gz
GCST90199835	5alpha-androstan-3beta,17beta-diol disulfate levels	8,199 European ancestry individuals	ftp://ftp.ebi.ac.uk/pub/databases/gwas/summary_statistics/GCST90199001-GCST90200000/GCST90199835/GCST90199835_buildGRCh38.tsv.gz
GCST90199836	N-methylproline levels	8,299 European ancestry individuals	ftp://ftp.ebi.ac.uk/pub/databases/gwas/summary_statistics/GCST90199001-GCST90200000/GCST90199836/GCST90199836_buildGRCh38.tsv.gz
GCST90199837	Carotenoid levels (cryptoxanthin)	8,226 European ancestry individuals	ftp://ftp.ebi.ac.uk/pub/databases/gwas/summary_statistics/GCST90199001-GCST90200000/GCST90199837/GCST90199837_buildGRCh38.tsv.gz
GCST90199838	5alpha-pregnan-3beta,20alpha-diol disulfate levels	8,130 European ancestry individuals	ftp://ftp.ebi.ac.uk/pub/databases/gwas/summary_statistics/GCST90199001-GCST90200000/GCST90199838/GCST90199838_buildGRCh38.tsv.gz
GCST90199839	Taurocholenate sulfate levels	8,249 European ancestry individuals	ftp://ftp.ebi.ac.uk/pub/databases/gwas/summary_statistics/GCST90199001-GCST90200000/GCST90199839/GCST90199839_buildGRCh38.tsv.gz
GCST90199840	Pregnenediol disulfate (C21H34O8S2) levels	8,245 European ancestry individuals	ftp://ftp.ebi.ac.uk/pub/databases/gwas/summary_statistics/GCST90199001-GCST90200000/GCST90199840/GCST90199840_buildGRCh38.tsv.gz
GCST90199841	Glycocholenate sulfate levels	8,250 European ancestry individuals	ftp://ftp.ebi.ac.uk/pub/databases/gwas/summary_statistics/GCST90199001-GCST90200000/GCST90199841/GCST90199841_buildGRCh38.tsv.gz
GCST90199842	Androstenediol (3beta,17beta) disulfate (1) levels	8,222 European ancestry individuals	ftp://ftp.ebi.ac.uk/pub/databases/gwas/summary_statistics/GCST90199001-GCST90200000/GCST90199842/GCST90199842_buildGRCh38.tsv.gz
GCST90199843	Chiro-inositol levels	4,429 European ancestry individuals	ftp://ftp.ebi.ac.uk/pub/databases/gwas/summary_statistics/GCST90199001-GCST90200000/GCST90199843/GCST90199843_buildGRCh38.tsv.gz
GCST90199844	1-palmitoyl-2-linoleoyl-GPE (16:0/18:2) levels	8,266 European ancestry individuals	ftp://ftp.ebi.ac.uk/pub/databases/gwas/summary_statistics/GCST90199001-GCST90200000/GCST90199844/GCST90199844_buildGRCh38.tsv.gz
GCST90199845	Sphinganine-1-phosphate levels	8,126 European ancestry individuals	ftp://ftp.ebi.ac.uk/pub/databases/gwas/summary_statistics/GCST90199001-GCST90200000/GCST90199845/GCST90199845_buildGRCh38.tsv.gz
GCST90199846	Glycosyl-N-stearoyl-sphingosine (d18:1/18:0) levels	8,233 European ancestry individuals	ftp://ftp.ebi.ac.uk/pub/databases/gwas/summary_statistics/GCST90199001-GCST90200000/GCST90199846/GCST90199846_buildGRCh38.tsv.gz
GCST90199847	4-allylphenol sulfate levels	8,240 European ancestry individuals	ftp://ftp.ebi.ac.uk/pub/databases/gwas/summary_statistics/GCST90199001-GCST90200000/GCST90199847/GCST90199847_buildGRCh38.tsv.gz
GCST90199848	Succinylcarnitine levels	8,212 European ancestry individuals	ftp://ftp.ebi.ac.uk/pub/databases/gwas/summary_statistics/GCST90199001-GCST90200000/GCST90199848/GCST90199848_buildGRCh38.tsv.gz
GCST90199849	21-hydroxypregnenolone disulfate levels	8,132 European ancestry individuals	ftp://ftp.ebi.ac.uk/pub/databases/gwas/summary_statistics/GCST90199001-GCST90200000/GCST90199849/GCST90199849_buildGRCh38.tsv.gz
GCST90199850	5alpha-androstan-3alpha,17alpha-diol monosulfate levels	5,524 European ancestry individuals	ftp://ftp.ebi.ac.uk/pub/databases/gwas/summary_statistics/GCST90199001-GCST90200000/GCST90199850/GCST90199850_buildGRCh38.tsv.gz
GCST90199851	Androstenediol (3beta,17beta) disulfate (2) levels	8,205 European ancestry individuals	ftp://ftp.ebi.ac.uk/pub/databases/gwas/summary_statistics/GCST90199001-GCST90200000/GCST90199851/GCST90199851_buildGRCh38.tsv.gz
GCST90199852	5alpha-androstan-3beta,17alpha-diol disulfate levels	7,103 European ancestry individuals	ftp://ftp.ebi.ac.uk/pub/databases/gwas/summary_statistics/GCST90199001-GCST90200000/GCST90199852/GCST90199852_buildGRCh38.tsv.gz
GCST90199853	5alpha-pregnan-3beta,20beta-diol monosulfate (1) levels	7,772 European ancestry individuals	ftp://ftp.ebi.ac.uk/pub/databases/gwas/summary_statistics/GCST90199001-GCST90200000/GCST90199853/GCST90199853_buildGRCh38.tsv.gz
GCST90199854	5alpha-pregnan-3beta,20alpha-diol monosulfate (2) levels	8,028 European ancestry individuals	ftp://ftp.ebi.ac.uk/pub/databases/gwas/summary_statistics/GCST90199001-GCST90200000/GCST90199854/GCST90199854_buildGRCh38.tsv.gz
GCST90199855	5alpha-androstan-3beta,17beta-diol monosulfate (2) levels	7,066 European ancestry individuals	ftp://ftp.ebi.ac.uk/pub/databases/gwas/summary_statistics/GCST90199001-GCST90200000/GCST90199855/GCST90199855_buildGRCh38.tsv.gz
GCST90199856	Androstenediol (3alpha, 17alpha) monosulfate (3) levels	8,192 European ancestry individuals	ftp://ftp.ebi.ac.uk/pub/databases/gwas/summary_statistics/GCST90199001-GCST90200000/GCST90199856/GCST90199856_buildGRCh38.tsv.gz
GCST90199857	5alpha-pregnan-diol disulfate levels	4,110 European ancestry individuals	ftp://ftp.ebi.ac.uk/pub/databases/gwas/summary_statistics/GCST90199001-GCST90200000/GCST90199857/GCST90199857_buildGRCh38.tsv.gz
GCST90199858	5alpha-androstan-3alpha,17beta-diol monosulfate (1) levels	7,608 European ancestry individuals	ftp://ftp.ebi.ac.uk/pub/databases/gwas/summary_statistics/GCST90199001-GCST90200000/GCST90199858/GCST90199858_buildGRCh38.tsv.gz
GCST90199859	5alpha-androstan-3alpha,17beta-diol disulfate levels	5,082 European ancestry individuals	ftp://ftp.ebi.ac.uk/pub/databases/gwas/summary_statistics/GCST90199001-GCST90200000/GCST90199859/GCST90199859_buildGRCh38.tsv.gz
GCST90199860	Andro steroid monosulfate C19H28O6S (1) levels	7,415 European ancestry individuals	ftp://ftp.ebi.ac.uk/pub/databases/gwas/summary_statistics/GCST90199001-GCST90200000/GCST90199860/GCST90199860_buildGRCh38.tsv.gz
GCST90199861	Pregnenediol sulfate (C21H34O5S) levels	8,260 European ancestry individuals	ftp://ftp.ebi.ac.uk/pub/databases/gwas/summary_statistics/GCST90199001-GCST90200000/GCST90199861/GCST90199861_buildGRCh38.tsv.gz
GCST90199862	4-hydroxycoumarin levels	6,944 European ancestry individuals	ftp://ftp.ebi.ac.uk/pub/databases/gwas/summary_statistics/GCST90199001-GCST90200000/GCST90199862/GCST90199862_buildGRCh38.tsv.gz
GCST90199863	16a-hydroxy DHEA 3-sulfate levels	8,236 European ancestry individuals	ftp://ftp.ebi.ac.uk/pub/databases/gwas/summary_statistics/GCST90199001-GCST90200000/GCST90199863/GCST90199863_buildGRCh38.tsv.gz
GCST90199864	Gamma-CEHC levels	8,258 European ancestry individuals	ftp://ftp.ebi.ac.uk/pub/databases/gwas/summary_statistics/GCST90199001-GCST90200000/GCST90199864/GCST90199864_buildGRCh38.tsv.gz
GCST90199865	2-hydroxyglutarate levels	7,769 European ancestry individuals	ftp://ftp.ebi.ac.uk/pub/databases/gwas/summary_statistics/GCST90199001-GCST90200000/GCST90199865/GCST90199865_buildGRCh38.tsv.gz
GCST90199866	N-acetyl-beta-alanine levels	8,231 European ancestry individuals	ftp://ftp.ebi.ac.uk/pub/databases/gwas/summary_statistics/GCST90199001-GCST90200000/GCST90199866/GCST90199866_buildGRCh38.tsv.gz
GCST90199867	Tridecenedioate (C13:1-DC) levels	8,231 European ancestry individuals	ftp://ftp.ebi.ac.uk/pub/databases/gwas/summary_statistics/GCST90199001-GCST90200000/GCST90199867/GCST90199867_buildGRCh38.tsv.gz
GCST90199868	N-acetyl-3-methylhistidine levels	7,018 European ancestry individuals	ftp://ftp.ebi.ac.uk/pub/databases/gwas/summary_statistics/GCST90199001-GCST90200000/GCST90199868/GCST90199868_buildGRCh38.tsv.gz
GCST90199869	2-hydroxyhippurate levels	8,241 European ancestry individuals	ftp://ftp.ebi.ac.uk/pub/databases/gwas/summary_statistics/GCST90199001-GCST90200000/GCST90199869/GCST90199869_buildGRCh38.tsv.gz
GCST90199870	4-cholesten-3-one levels	6,990 European ancestry individuals	ftp://ftp.ebi.ac.uk/pub/databases/gwas/summary_statistics/GCST90199001-GCST90200000/GCST90199870/GCST90199870_buildGRCh38.tsv.gz
GCST90199871	Androstenediol (3beta,17beta) monosulfate (2) levels	7,811 European ancestry individuals	ftp://ftp.ebi.ac.uk/pub/databases/gwas/summary_statistics/GCST90199001-GCST90200000/GCST90199871/GCST90199871_buildGRCh38.tsv.gz
GCST90199872	Androstenediol (3beta,17beta) monosulfate (1) levels	8,229 European ancestry individuals	ftp://ftp.ebi.ac.uk/pub/databases/gwas/summary_statistics/GCST90199001-GCST90200000/GCST90199872/GCST90199872_buildGRCh38.tsv.gz
GCST90199873	Pregnenolone sulfate levels	7,772 European ancestry individuals	ftp://ftp.ebi.ac.uk/pub/databases/gwas/summary_statistics/GCST90199001-GCST90200000/GCST90199873/GCST90199873_buildGRCh38.tsv.gz
GCST90199874	S-methylmethionine levels	6,674 European ancestry individuals	ftp://ftp.ebi.ac.uk/pub/databases/gwas/summary_statistics/GCST90199001-GCST90200000/GCST90199874/GCST90199874_buildGRCh38.tsv.gz
GCST90199875	13-HODE + 9-HODE levels	8,207 European ancestry individuals	ftp://ftp.ebi.ac.uk/pub/databases/gwas/summary_statistics/GCST90199001-GCST90200000/GCST90199875/GCST90199875_buildGRCh38.tsv.gz
GCST90199876	Palmitoyl sphingomyelin (d18:1/16:0) levels	8,269 European ancestry individuals	ftp://ftp.ebi.ac.uk/pub/databases/gwas/summary_statistics/GCST90199001-GCST90200000/GCST90199876/GCST90199876_buildGRCh38.tsv.gz
GCST90199877	Indole-3-carboxylate levels	4,989 European ancestry individuals	ftp://ftp.ebi.ac.uk/pub/databases/gwas/summary_statistics/GCST90199001-GCST90200000/GCST90199877/GCST90199877_buildGRCh38.tsv.gz
GCST90199878	Sphingomyelin (d18:1/18:1, d18:2/18:0) levels	8,267 European ancestry individuals	ftp://ftp.ebi.ac.uk/pub/databases/gwas/summary_statistics/GCST90199001-GCST90200000/GCST90199878/GCST90199878_buildGRCh38.tsv.gz
GCST90199879	Ergothioneine levels	8,210 European ancestry individuals	ftp://ftp.ebi.ac.uk/pub/databases/gwas/summary_statistics/GCST90199001-GCST90200000/GCST90199879/GCST90199879_buildGRCh38.tsv.gz
GCST90199880	Cis-4-decenoylcarnitine (C10:1) levels	8,239 European ancestry individuals	ftp://ftp.ebi.ac.uk/pub/databases/gwas/summary_statistics/GCST90199001-GCST90200000/GCST90199880/GCST90199880_buildGRCh38.tsv.gz
GCST90199881	5-(galactosylhydroxy)-L-lysine levels	6,898 European ancestry individuals	ftp://ftp.ebi.ac.uk/pub/databases/gwas/summary_statistics/GCST90199001-GCST90200000/GCST90199881/GCST90199881_buildGRCh38.tsv.gz
GCST90199882	2s,3R-dihydroxybutyrate levels	8,252 European ancestry individuals	ftp://ftp.ebi.ac.uk/pub/databases/gwas/summary_statistics/GCST90199001-GCST90200000/GCST90199882/GCST90199882_buildGRCh38.tsv.gz
GCST90199883	Cysteinylglycine disulfide levels	8,216 European ancestry individuals	ftp://ftp.ebi.ac.uk/pub/databases/gwas/summary_statistics/GCST90199001-GCST90200000/GCST90199883/GCST90199883_buildGRCh38.tsv.gz
GCST90199884	2,3-dihydroxyisovalerate levels	8,268 European ancestry individuals	ftp://ftp.ebi.ac.uk/pub/databases/gwas/summary_statistics/GCST90199001-GCST90200000/GCST90199884/GCST90199884_buildGRCh38.tsv.gz
GCST90199885	Alpha-ketoglutaramate levels	8,210 European ancestry individuals	ftp://ftp.ebi.ac.uk/pub/databases/gwas/summary_statistics/GCST90199001-GCST90200000/GCST90199885/GCST90199885_buildGRCh38.tsv.gz
GCST90199886	3-methylglutaconate levels	8,197 European ancestry individuals	ftp://ftp.ebi.ac.uk/pub/databases/gwas/summary_statistics/GCST90199001-GCST90200000/GCST90199886/GCST90199886_buildGRCh38.tsv.gz
GCST90199887	(16 or 17)-methylstearate (a19:0 or i19:0) levels	8,239 European ancestry individuals	ftp://ftp.ebi.ac.uk/pub/databases/gwas/summary_statistics/GCST90199001-GCST90200000/GCST90199887/GCST90199887_buildGRCh38.tsv.gz
GCST90199888	Cinnamoylglycine levels	7,824 European ancestry individuals	ftp://ftp.ebi.ac.uk/pub/databases/gwas/summary_statistics/GCST90199001-GCST90200000/GCST90199888/GCST90199888_buildGRCh38.tsv.gz
GCST90199889	2R,3R-dihydroxybutyrate levels	8,223 European ancestry individuals	ftp://ftp.ebi.ac.uk/pub/databases/gwas/summary_statistics/GCST90199001-GCST90200000/GCST90199889/GCST90199889_buildGRCh38.tsv.gz
GCST90199890	4-hydroxyglutamate levels	7,226 European ancestry individuals	ftp://ftp.ebi.ac.uk/pub/databases/gwas/summary_statistics/GCST90199001-GCST90200000/GCST90199890/GCST90199890_buildGRCh38.tsv.gz
GCST90199891	S-methylcysteine levels	8,239 European ancestry individuals	ftp://ftp.ebi.ac.uk/pub/databases/gwas/summary_statistics/GCST90199001-GCST90200000/GCST90199891/GCST90199891_buildGRCh38.tsv.gz
GCST90199892	Isoursodeoxycholate levels	8,234 European ancestry individuals	ftp://ftp.ebi.ac.uk/pub/databases/gwas/summary_statistics/GCST90199001-GCST90200000/GCST90199892/GCST90199892_buildGRCh38.tsv.gz
GCST90199893	Cis-4-decenoate (10:1n6) levels	8,173 European ancestry individuals	ftp://ftp.ebi.ac.uk/pub/databases/gwas/summary_statistics/GCST90199001-GCST90200000/GCST90199893/GCST90199893_buildGRCh38.tsv.gz
GCST90199894	4-oxo-retinoic acid levels	7,514 European ancestry individuals	ftp://ftp.ebi.ac.uk/pub/databases/gwas/summary_statistics/GCST90199001-GCST90200000/GCST90199894/GCST90199894_buildGRCh38.tsv.gz
GCST90199895	1-lignoceroyl-GPC (24:0) levels	8,208 European ancestry individuals	ftp://ftp.ebi.ac.uk/pub/databases/gwas/summary_statistics/GCST90199001-GCST90200000/GCST90199895/GCST90199895_buildGRCh38.tsv.gz
GCST90199896	Sulfate levels	8,230 European ancestry individuals	ftp://ftp.ebi.ac.uk/pub/databases/gwas/summary_statistics/GCST90199001-GCST90200000/GCST90199896/GCST90199896_buildGRCh38.tsv.gz
GCST90199897	4-hydroxy-2-oxoglutaric acid levels	7,919 European ancestry individuals	ftp://ftp.ebi.ac.uk/pub/databases/gwas/summary_statistics/GCST90199001-GCST90200000/GCST90199897/GCST90199897_buildGRCh38.tsv.gz
GCST90199898	Glycoursodeoxycholate levels	8,252 European ancestry individuals	ftp://ftp.ebi.ac.uk/pub/databases/gwas/summary_statistics/GCST90199001-GCST90200000/GCST90199898/GCST90199898_buildGRCh38.tsv.gz
GCST90199899	1-(1-enyl-palmitoyl)-GPC (p-16:0) levels	8,170 European ancestry individuals	ftp://ftp.ebi.ac.uk/pub/databases/gwas/summary_statistics/GCST90199001-GCST90200000/GCST90199899/GCST90199899_buildGRCh38.tsv.gz
GCST90199900	Argininate levels	8,226 European ancestry individuals	ftp://ftp.ebi.ac.uk/pub/databases/gwas/summary_statistics/GCST90199001-GCST90200000/GCST90199900/GCST90199900_buildGRCh38.tsv.gz
GCST90199901	1-methyl-5-imidazoleacetate levels	8,171 European ancestry individuals	ftp://ftp.ebi.ac.uk/pub/databases/gwas/summary_statistics/GCST90199001-GCST90200000/GCST90199901/GCST90199901_buildGRCh38.tsv.gz
GCST90199902	Hydantoin-5-propionate levels	8,164 European ancestry individuals	ftp://ftp.ebi.ac.uk/pub/databases/gwas/summary_statistics/GCST90199001-GCST90200000/GCST90199902/GCST90199902_buildGRCh38.tsv.gz
GCST90199903	2-oxoarginine levels	8,223 European ancestry individuals	ftp://ftp.ebi.ac.uk/pub/databases/gwas/summary_statistics/GCST90199001-GCST90200000/GCST90199903/GCST90199903_buildGRCh38.tsv.gz
GCST90199904	Pantoate levels	7,662 European ancestry individuals	ftp://ftp.ebi.ac.uk/pub/databases/gwas/summary_statistics/GCST90199001-GCST90200000/GCST90199904/GCST90199904_buildGRCh38.tsv.gz
GCST90199905	Formiminoglutamate levels	8,175 European ancestry individuals	ftp://ftp.ebi.ac.uk/pub/databases/gwas/summary_statistics/GCST90199001-GCST90200000/GCST90199905/GCST90199905_buildGRCh38.tsv.gz
GCST90199906	1-(1-enyl-palmitoyl)-GPE (p-16:0) levels	8,227 European ancestry individuals	ftp://ftp.ebi.ac.uk/pub/databases/gwas/summary_statistics/GCST90199001-GCST90200000/GCST90199906/GCST90199906_buildGRCh38.tsv.gz
GCST90199907	S-methylcysteine sulfoxide levels	8,255 European ancestry individuals	ftp://ftp.ebi.ac.uk/pub/databases/gwas/summary_statistics/GCST90199001-GCST90200000/GCST90199907/GCST90199907_buildGRCh38.tsv.gz
GCST90199908	2-o-methylascorbic acid levels	8,219 European ancestry individuals	ftp://ftp.ebi.ac.uk/pub/databases/gwas/summary_statistics/GCST90199001-GCST90200000/GCST90199908/GCST90199908_buildGRCh38.tsv.gz
GCST90199909	Eicosanedioate (C20-DC) levels	8,258 European ancestry individuals	ftp://ftp.ebi.ac.uk/pub/databases/gwas/summary_statistics/GCST90199001-GCST90200000/GCST90199909/GCST90199909_buildGRCh38.tsv.gz
GCST90199910	1-(1-enyl-stearoyl)-GPE (p-18:0) levels	8,249 European ancestry individuals	ftp://ftp.ebi.ac.uk/pub/databases/gwas/summary_statistics/GCST90199001-GCST90200000/GCST90199910/GCST90199910_buildGRCh38.tsv.gz
GCST90199911	Beta-citrylglutamate levels	8,226 European ancestry individuals	ftp://ftp.ebi.ac.uk/pub/databases/gwas/summary_statistics/GCST90199001-GCST90200000/GCST90199911/GCST90199911_buildGRCh38.tsv.gz
GCST90199912	N-oleoyltaurine levels	7,375 European ancestry individuals	ftp://ftp.ebi.ac.uk/pub/databases/gwas/summary_statistics/GCST90199001-GCST90200000/GCST90199912/GCST90199912_buildGRCh38.tsv.gz
GCST90199913	Docosadioate (C22-DC) levels	8,225 European ancestry individuals	ftp://ftp.ebi.ac.uk/pub/databases/gwas/summary_statistics/GCST90199001-GCST90200000/GCST90199913/GCST90199913_buildGRCh38.tsv.gz
GCST90199914	Oleoyl-linoleoyl-glycerol (18:1/18:2) [2] levels	8,069 European ancestry individuals	ftp://ftp.ebi.ac.uk/pub/databases/gwas/summary_statistics/GCST90199001-GCST90200000/GCST90199914/GCST90199914_buildGRCh38.tsv.gz
GCST90199915	Imidazole propionate levels	7,776 European ancestry individuals	ftp://ftp.ebi.ac.uk/pub/databases/gwas/summary_statistics/GCST90199001-GCST90200000/GCST90199915/GCST90199915_buildGRCh38.tsv.gz
GCST90199916	Carnitine C18:2 levels	8,268 European ancestry individuals	ftp://ftp.ebi.ac.uk/pub/databases/gwas/summary_statistics/GCST90199001-GCST90200000/GCST90199916/GCST90199916_buildGRCh38.tsv.gz
GCST90199917	Pregnanediol-3-glucuronide levels	7,905 European ancestry individuals	ftp://ftp.ebi.ac.uk/pub/databases/gwas/summary_statistics/GCST90199001-GCST90200000/GCST90199917/GCST90199917_buildGRCh38.tsv.gz
GCST90199918	Carboxyethyl-gaba levels	8,090 European ancestry individuals	ftp://ftp.ebi.ac.uk/pub/databases/gwas/summary_statistics/GCST90199001-GCST90200000/GCST90199918/GCST90199918_buildGRCh38.tsv.gz
GCST90199919	Alliin levels	6,517 European ancestry individuals	ftp://ftp.ebi.ac.uk/pub/databases/gwas/summary_statistics/GCST90199001-GCST90200000/GCST90199919/GCST90199919_buildGRCh38.tsv.gz
GCST90199920	Trimethylamine n-oxide levels	8,218 European ancestry individuals	ftp://ftp.ebi.ac.uk/pub/databases/gwas/summary_statistics/GCST90199001-GCST90200000/GCST90199920/GCST90199920_buildGRCh38.tsv.gz
GCST90199921	Dihydroferulate levels	6,398 European ancestry individuals	ftp://ftp.ebi.ac.uk/pub/databases/gwas/summary_statistics/GCST90199001-GCST90200000/GCST90199921/GCST90199921_buildGRCh38.tsv.gz
GCST90199922	Prolylglycine levels	7,907 European ancestry individuals	ftp://ftp.ebi.ac.uk/pub/databases/gwas/summary_statistics/GCST90199001-GCST90200000/GCST90199922/GCST90199922_buildGRCh38.tsv.gz
GCST90199923	N-palmitoylglycine levels	8,236 European ancestry individuals	ftp://ftp.ebi.ac.uk/pub/databases/gwas/summary_statistics/GCST90199001-GCST90200000/GCST90199923/GCST90199923_buildGRCh38.tsv.gz
GCST90199924	N-methyltaurine levels	5,440 European ancestry individuals	ftp://ftp.ebi.ac.uk/pub/databases/gwas/summary_statistics/GCST90199001-GCST90200000/GCST90199924/GCST90199924_buildGRCh38.tsv.gz
GCST90199925	Succinimide levels	5,865 European ancestry individuals	ftp://ftp.ebi.ac.uk/pub/databases/gwas/summary_statistics/GCST90199001-GCST90200000/GCST90199925/GCST90199925_buildGRCh38.tsv.gz
GCST90199926	N-acetylcarnosine levels	8,233 European ancestry individuals	ftp://ftp.ebi.ac.uk/pub/databases/gwas/summary_statistics/GCST90199001-GCST90200000/GCST90199926/GCST90199926_buildGRCh38.tsv.gz
GCST90199927	Histidine betaine (hercynine) levels	7,518 European ancestry individuals	ftp://ftp.ebi.ac.uk/pub/databases/gwas/summary_statistics/GCST90199001-GCST90200000/GCST90199927/GCST90199927_buildGRCh38.tsv.gz
GCST90199928	2-stearoyl-GPE (18:0) levels	8,073 European ancestry individuals	ftp://ftp.ebi.ac.uk/pub/databases/gwas/summary_statistics/GCST90199001-GCST90200000/GCST90199928/GCST90199928_buildGRCh38.tsv.gz
GCST90199929	Margaroylcarnitine (C17) levels	8,112 European ancestry individuals	ftp://ftp.ebi.ac.uk/pub/databases/gwas/summary_statistics/GCST90199001-GCST90200000/GCST90199929/GCST90199929_buildGRCh38.tsv.gz
GCST90199930	(R)-3-hydroxybutyrylcarnitine levels	7,787 European ancestry individuals	ftp://ftp.ebi.ac.uk/pub/databases/gwas/summary_statistics/GCST90199001-GCST90200000/GCST90199930/GCST90199930_buildGRCh38.tsv.gz
GCST90199931	Lanthionine levels	7,760 European ancestry individuals	ftp://ftp.ebi.ac.uk/pub/databases/gwas/summary_statistics/GCST90199001-GCST90200000/GCST90199931/GCST90199931_buildGRCh38.tsv.gz
GCST90199932	Mannonate levels	8,166 European ancestry individuals	ftp://ftp.ebi.ac.uk/pub/databases/gwas/summary_statistics/GCST90199001-GCST90200000/GCST90199932/GCST90199932_buildGRCh38.tsv.gz
GCST90199933	3b-hydroxy-5-cholenoic acid levels	6,846 European ancestry individuals	ftp://ftp.ebi.ac.uk/pub/databases/gwas/summary_statistics/GCST90199001-GCST90200000/GCST90199933/GCST90199933_buildGRCh38.tsv.gz
GCST90199934	2-hydroxydecanoate levels	8,267 European ancestry individuals	ftp://ftp.ebi.ac.uk/pub/databases/gwas/summary_statistics/GCST90199001-GCST90200000/GCST90199934/GCST90199934_buildGRCh38.tsv.gz
GCST90199935	Glycohyocholate levels	7,095 European ancestry individuals	ftp://ftp.ebi.ac.uk/pub/databases/gwas/summary_statistics/GCST90199001-GCST90200000/GCST90199935/GCST90199935_buildGRCh38.tsv.gz
GCST90199936	3-methyl catechol sulfate (2) levels	6,320 European ancestry individuals	ftp://ftp.ebi.ac.uk/pub/databases/gwas/summary_statistics/GCST90199001-GCST90200000/GCST90199936/GCST90199936_buildGRCh38.tsv.gz
GCST90199937	2-aminooctanoate levels	8,178 European ancestry individuals	ftp://ftp.ebi.ac.uk/pub/databases/gwas/summary_statistics/GCST90199001-GCST90200000/GCST90199937/GCST90199937_buildGRCh38.tsv.gz
GCST90199938	3-methyl catechol sulfate (1) levels	8,233 European ancestry individuals	ftp://ftp.ebi.ac.uk/pub/databases/gwas/summary_statistics/GCST90199001-GCST90200000/GCST90199938/GCST90199938_buildGRCh38.tsv.gz
GCST90199939	4-methylcatechol sulfate levels	8,229 European ancestry individuals	ftp://ftp.ebi.ac.uk/pub/databases/gwas/summary_statistics/GCST90199001-GCST90200000/GCST90199939/GCST90199939_buildGRCh38.tsv.gz
GCST90199940	Guaiacol sulfate levels	8,262 European ancestry individuals	ftp://ftp.ebi.ac.uk/pub/databases/gwas/summary_statistics/GCST90199001-GCST90200000/GCST90199940/GCST90199940_buildGRCh38.tsv.gz
GCST90199941	Gamma-CEHC glucuronide levels	6,305 European ancestry individuals	ftp://ftp.ebi.ac.uk/pub/databases/gwas/summary_statistics/GCST90199001-GCST90200000/GCST90199941/GCST90199941_buildGRCh38.tsv.gz
GCST90199942	Dimethyl sulfone levels	7,905 European ancestry individuals	ftp://ftp.ebi.ac.uk/pub/databases/gwas/summary_statistics/GCST90199001-GCST90200000/GCST90199942/GCST90199942_buildGRCh38.tsv.gz
GCST90199943	2-piperidinone levels	8,225 European ancestry individuals	ftp://ftp.ebi.ac.uk/pub/databases/gwas/summary_statistics/GCST90199001-GCST90200000/GCST90199943/GCST90199943_buildGRCh38.tsv.gz
GCST90199944	Indolin-2-one levels	7,027 European ancestry individuals	ftp://ftp.ebi.ac.uk/pub/databases/gwas/summary_statistics/GCST90199001-GCST90200000/GCST90199944/GCST90199944_buildGRCh38.tsv.gz
GCST90199945	Sphingomyelin (d18:1/14:0, d16:1/16:0) levels	8,254 European ancestry individuals	ftp://ftp.ebi.ac.uk/pub/databases/gwas/summary_statistics/GCST90199001-GCST90200000/GCST90199945/GCST90199945_buildGRCh38.tsv.gz
GCST90199946	3-acetylphenol sulfate levels	6,897 European ancestry individuals	ftp://ftp.ebi.ac.uk/pub/databases/gwas/summary_statistics/GCST90199001-GCST90200000/GCST90199946/GCST90199946_buildGRCh38.tsv.gz
GCST90199947	Sphingomyelin (d18:2/16:0, d18:1/16:1) levels	8,272 European ancestry individuals	ftp://ftp.ebi.ac.uk/pub/databases/gwas/summary_statistics/GCST90199001-GCST90200000/GCST90199947/GCST90199947_buildGRCh38.tsv.gz
GCST90199948	S-allylcysteine levels	6,857 European ancestry individuals	ftp://ftp.ebi.ac.uk/pub/databases/gwas/summary_statistics/GCST90199001-GCST90200000/GCST90199948/GCST90199948_buildGRCh38.tsv.gz
GCST90199949	6-oxopiperidine-2-carboxylate levels	8,032 European ancestry individuals	ftp://ftp.ebi.ac.uk/pub/databases/gwas/summary_statistics/GCST90199001-GCST90200000/GCST90199949/GCST90199949_buildGRCh38.tsv.gz
GCST90199950	2-aminophenol sulfate levels	8,264 European ancestry individuals	ftp://ftp.ebi.ac.uk/pub/databases/gwas/summary_statistics/GCST90199001-GCST90200000/GCST90199950/GCST90199950_buildGRCh38.tsv.gz
GCST90199951	N-acetylalliin levels	5,432 European ancestry individuals	ftp://ftp.ebi.ac.uk/pub/databases/gwas/summary_statistics/GCST90199001-GCST90200000/GCST90199951/GCST90199951_buildGRCh38.tsv.gz
GCST90199952	2-aminoheptanoate levels	8,238 European ancestry individuals	ftp://ftp.ebi.ac.uk/pub/databases/gwas/summary_statistics/GCST90199001-GCST90200000/GCST90199952/GCST90199952_buildGRCh38.tsv.gz
GCST90199953	3-methoxytyramine sulfate levels	5,419 European ancestry individuals	ftp://ftp.ebi.ac.uk/pub/databases/gwas/summary_statistics/GCST90199001-GCST90200000/GCST90199953/GCST90199953_buildGRCh38.tsv.gz
GCST90199954	N2,N5-diacetylornithine levels	7,596 European ancestry individuals	ftp://ftp.ebi.ac.uk/pub/databases/gwas/summary_statistics/GCST90199001-GCST90200000/GCST90199954/GCST90199954_buildGRCh38.tsv.gz
GCST90199955	Ferulic acid 4-sulfate levels	7,332 European ancestry individuals	ftp://ftp.ebi.ac.uk/pub/databases/gwas/summary_statistics/GCST90199001-GCST90200000/GCST90199955/GCST90199955_buildGRCh38.tsv.gz
GCST90199956	1H-indole-7-acetic acid levels	5,986 European ancestry individuals	ftp://ftp.ebi.ac.uk/pub/databases/gwas/summary_statistics/GCST90199001-GCST90200000/GCST90199956/GCST90199956_buildGRCh38.tsv.gz
GCST90199957	3-(3-hydroxyphenyl)propionate sulfate levels	5,773 European ancestry individuals	ftp://ftp.ebi.ac.uk/pub/databases/gwas/summary_statistics/GCST90199001-GCST90200000/GCST90199957/GCST90199957_buildGRCh38.tsv.gz
GCST90199958	1-linolenoyl-GPC (18:3) levels	8,261 European ancestry individuals	ftp://ftp.ebi.ac.uk/pub/databases/gwas/summary_statistics/GCST90199001-GCST90200000/GCST90199958/GCST90199958_buildGRCh38.tsv.gz
GCST90199959	O-sulfo-l-tyrosine levels	8,229 European ancestry individuals	ftp://ftp.ebi.ac.uk/pub/databases/gwas/summary_statistics/GCST90199001-GCST90200000/GCST90199959/GCST90199959_buildGRCh38.tsv.gz
GCST90199960	N-formylanthranilic acid levels	7,534 European ancestry individuals	ftp://ftp.ebi.ac.uk/pub/databases/gwas/summary_statistics/GCST90199001-GCST90200000/GCST90199960/GCST90199960_buildGRCh38.tsv.gz
GCST90199961	Methionine sulfone levels	8,254 European ancestry individuals	ftp://ftp.ebi.ac.uk/pub/databases/gwas/summary_statistics/GCST90199001-GCST90200000/GCST90199961/GCST90199961_buildGRCh38.tsv.gz
GCST90199962	Acisoga levels	7,489 European ancestry individuals	ftp://ftp.ebi.ac.uk/pub/databases/gwas/summary_statistics/GCST90199001-GCST90200000/GCST90199962/GCST90199962_buildGRCh38.tsv.gz
GCST90199963	17alpha-hydroxypregnanolone glucuronide levels	5,582 European ancestry individuals	ftp://ftp.ebi.ac.uk/pub/databases/gwas/summary_statistics/GCST90199001-GCST90200000/GCST90199963/GCST90199963_buildGRCh38.tsv.gz
GCST90199964	Etiocholanolone glucuronide levels	7,821 European ancestry individuals	ftp://ftp.ebi.ac.uk/pub/databases/gwas/summary_statistics/GCST90199001-GCST90200000/GCST90199964/GCST90199964_buildGRCh38.tsv.gz
GCST90199965	Fructosyllysine levels	8,238 European ancestry individuals	ftp://ftp.ebi.ac.uk/pub/databases/gwas/summary_statistics/GCST90199001-GCST90200000/GCST90199965/GCST90199965_buildGRCh38.tsv.gz
GCST90199966	1-(1-enyl-oleoyl)-GPE (p-18:1) levels	8,157 European ancestry individuals	ftp://ftp.ebi.ac.uk/pub/databases/gwas/summary_statistics/GCST90199001-GCST90200000/GCST90199966/GCST90199966_buildGRCh38.tsv.gz
GCST90199967	N-acetyltaurine levels	8,160 European ancestry individuals	ftp://ftp.ebi.ac.uk/pub/databases/gwas/summary_statistics/GCST90199001-GCST90200000/GCST90199967/GCST90199967_buildGRCh38.tsv.gz
GCST90199968	1-palmitoyl-GPG (16:0) levels	7,708 European ancestry individuals	ftp://ftp.ebi.ac.uk/pub/databases/gwas/summary_statistics/GCST90199001-GCST90200000/GCST90199968/GCST90199968_buildGRCh38.tsv.gz
GCST90199969	1-oleoyl-GPG (18:1) levels	6,990 European ancestry individuals	ftp://ftp.ebi.ac.uk/pub/databases/gwas/summary_statistics/GCST90199001-GCST90200000/GCST90199969/GCST90199969_buildGRCh38.tsv.gz
GCST90199970	Octadecenedioylcarnitine (C18:1-DC) levels	8,245 European ancestry individuals	ftp://ftp.ebi.ac.uk/pub/databases/gwas/summary_statistics/GCST90199001-GCST90200000/GCST90199970/GCST90199970_buildGRCh38.tsv.gz
GCST90199971	3-methylglutarylcarnitine (2) levels	8,220 European ancestry individuals	ftp://ftp.ebi.ac.uk/pub/databases/gwas/summary_statistics/GCST90199001-GCST90200000/GCST90199971/GCST90199971_buildGRCh38.tsv.gz
GCST90199972	Sphingomyelin (d18:1/24:1, d18:2/24:0) levels	8,267 European ancestry individuals	ftp://ftp.ebi.ac.uk/pub/databases/gwas/summary_statistics/GCST90199001-GCST90200000/GCST90199972/GCST90199972_buildGRCh38.tsv.gz
GCST90199973	Methyl glucopyranoside (alpha + beta) levels	7,973 European ancestry individuals	ftp://ftp.ebi.ac.uk/pub/databases/gwas/summary_statistics/GCST90199001-GCST90200000/GCST90199973/GCST90199973_buildGRCh38.tsv.gz
GCST90199974	9-hydroxystearate levels	7,474 European ancestry individuals	ftp://ftp.ebi.ac.uk/pub/databases/gwas/summary_statistics/GCST90199001-GCST90200000/GCST90199974/GCST90199974_buildGRCh38.tsv.gz
GCST90199975	Sphingomyelin (d18:2/14:0, d18:1/14:1) levels	8,278 European ancestry individuals	ftp://ftp.ebi.ac.uk/pub/databases/gwas/summary_statistics/GCST90199001-GCST90200000/GCST90199975/GCST90199975_buildGRCh38.tsv.gz
GCST90199976	1-dihomo-linolenylglycerol (20:3) levels	6,470 European ancestry individuals	ftp://ftp.ebi.ac.uk/pub/databases/gwas/summary_statistics/GCST90199001-GCST90200000/GCST90199976/GCST90199976_buildGRCh38.tsv.gz
GCST90199977	4-hydroxychlorothalonil levels	8,216 European ancestry individuals	ftp://ftp.ebi.ac.uk/pub/databases/gwas/summary_statistics/GCST90199001-GCST90200000/GCST90199977/GCST90199977_buildGRCh38.tsv.gz
GCST90199978	Vanillactate levels	7,935 European ancestry individuals	ftp://ftp.ebi.ac.uk/pub/databases/gwas/summary_statistics/GCST90199001-GCST90200000/GCST90199978/GCST90199978_buildGRCh38.tsv.gz
GCST90199979	Carnitine C14:1 levels	8,257 European ancestry individuals	ftp://ftp.ebi.ac.uk/pub/databases/gwas/summary_statistics/GCST90199001-GCST90200000/GCST90199979/GCST90199979_buildGRCh38.tsv.gz
GCST90199980	N-formylphenylalanine levels	7,229 European ancestry individuals	ftp://ftp.ebi.ac.uk/pub/databases/gwas/summary_statistics/GCST90199001-GCST90200000/GCST90199980/GCST90199980_buildGRCh38.tsv.gz
GCST90199981	2-acetamidophenol sulfate levels	6,984 European ancestry individuals	ftp://ftp.ebi.ac.uk/pub/databases/gwas/summary_statistics/GCST90199001-GCST90200000/GCST90199981/GCST90199981_buildGRCh38.tsv.gz
GCST90199982	4-vinylguaiacol sulfate levels	7,592 European ancestry individuals	ftp://ftp.ebi.ac.uk/pub/databases/gwas/summary_statistics/GCST90199001-GCST90200000/GCST90199982/GCST90199982_buildGRCh38.tsv.gz
GCST90199983	5alpha-androstan-3alpha,17beta-diol monosulfate (2) levels	5,920 European ancestry individuals	ftp://ftp.ebi.ac.uk/pub/databases/gwas/summary_statistics/GCST90199001-GCST90200000/GCST90199983/GCST90199983_buildGRCh38.tsv.gz
GCST90199984	Vanillic alcohol sulfate levels	5,076 European ancestry individuals	ftp://ftp.ebi.ac.uk/pub/databases/gwas/summary_statistics/GCST90199001-GCST90200000/GCST90199984/GCST90199984_buildGRCh38.tsv.gz
GCST90199985	Methyl-4-hydroxybenzoate sulfate levels	8,285 European ancestry individuals	ftp://ftp.ebi.ac.uk/pub/databases/gwas/summary_statistics/GCST90199001-GCST90200000/GCST90199985/GCST90199985_buildGRCh38.tsv.gz
GCST90199986	Eugenol sulfate levels	7,063 European ancestry individuals	ftp://ftp.ebi.ac.uk/pub/databases/gwas/summary_statistics/GCST90199001-GCST90200000/GCST90199986/GCST90199986_buildGRCh38.tsv.gz
GCST90199987	2-methoxyresorcinol sulfate levels	5,897 European ancestry individuals	ftp://ftp.ebi.ac.uk/pub/databases/gwas/summary_statistics/GCST90199001-GCST90200000/GCST90199987/GCST90199987_buildGRCh38.tsv.gz
GCST90199988	Tyramine O-sulfate levels	7,254 European ancestry individuals	ftp://ftp.ebi.ac.uk/pub/databases/gwas/summary_statistics/GCST90199001-GCST90200000/GCST90199988/GCST90199988_buildGRCh38.tsv.gz
GCST90199989	4-methylguaiacol sulfate levels	7,141 European ancestry individuals	ftp://ftp.ebi.ac.uk/pub/databases/gwas/summary_statistics/GCST90199001-GCST90200000/GCST90199989/GCST90199989_buildGRCh38.tsv.gz
GCST90199990	3-hydroxypyridine sulfate levels	8,270 European ancestry individuals	ftp://ftp.ebi.ac.uk/pub/databases/gwas/summary_statistics/GCST90199001-GCST90200000/GCST90199990/GCST90199990_buildGRCh38.tsv.gz
GCST90199991	Arabonate/xylonate levels	8,211 European ancestry individuals	ftp://ftp.ebi.ac.uk/pub/databases/gwas/summary_statistics/GCST90199001-GCST90200000/GCST90199991/GCST90199991_buildGRCh38.tsv.gz
GCST90199992	Octadecanedioylcarnitine (C18-DC) levels	8,049 European ancestry individuals	ftp://ftp.ebi.ac.uk/pub/databases/gwas/summary_statistics/GCST90199001-GCST90200000/GCST90199992/GCST90199992_buildGRCh38.tsv.gz
GCST90199993	Phenylacetylcarnitine levels	8,127 European ancestry individuals	ftp://ftp.ebi.ac.uk/pub/databases/gwas/summary_statistics/GCST90199001-GCST90200000/GCST90199993/GCST90199993_buildGRCh38.tsv.gz
GCST90199994	Ethylparaben sulfate levels	6,408 European ancestry individuals	ftp://ftp.ebi.ac.uk/pub/databases/gwas/summary_statistics/GCST90199001-GCST90200000/GCST90199994/GCST90199994_buildGRCh38.tsv.gz
GCST90199995	Sphingomyelin (d18:1/20:2, d18:2/20:1, d16:1/22:2) levels	8,124 European ancestry individuals	ftp://ftp.ebi.ac.uk/pub/databases/gwas/summary_statistics/GCST90199001-GCST90200000/GCST90199995/GCST90199995_buildGRCh38.tsv.gz
GCST90199996	Sphingomyelin (d18:1/20:1, d18:2/20:0) levels	8,255 European ancestry individuals	ftp://ftp.ebi.ac.uk/pub/databases/gwas/summary_statistics/GCST90199001-GCST90200000/GCST90199996/GCST90199996_buildGRCh38.tsv.gz
GCST90199997	Behenoyl sphingomyelin (d18:1/22:0) levels	8,260 European ancestry individuals	ftp://ftp.ebi.ac.uk/pub/databases/gwas/summary_statistics/GCST90199001-GCST90200000/GCST90199997/GCST90199997_buildGRCh38.tsv.gz
GCST90199998	Propyl 4-hydroxybenzoate sulfate levels	7,855 European ancestry individuals	ftp://ftp.ebi.ac.uk/pub/databases/gwas/summary_statistics/GCST90199001-GCST90200000/GCST90199998/GCST90199998_buildGRCh38.tsv.gz
GCST90199999	4-methoxyphenol sulfate levels	7,500 European ancestry individuals	ftp://ftp.ebi.ac.uk/pub/databases/gwas/summary_statistics/GCST90199001-GCST90200000/GCST90199999/GCST90199999_buildGRCh38.tsv.gz
GCST90200000	Umbelliferone sulfate levels	5,598 European ancestry individuals	ftp://ftp.ebi.ac.uk/pub/databases/gwas/summary_statistics/GCST90199001-GCST90200000/GCST90200000/GCST90200000_buildGRCh38.tsv.gz
GCST90200001	Sphingomyelin (d18:1/20:0, d16:1/22:0) levels	8,257 European ancestry individuals	ftp://ftp.ebi.ac.uk/pub/databases/gwas/summary_statistics/GCST90200001-GCST90201000/GCST90200001/GCST90200001_buildGRCh38.tsv.gz
GCST90200002	6-hydroxyindole sulfate levels	8,229 European ancestry individuals	ftp://ftp.ebi.ac.uk/pub/databases/gwas/summary_statistics/GCST90200001-GCST90201000/GCST90200002/GCST90200002_buildGRCh38.tsv.gz
GCST90200003	P-cresol glucuronide levels	7,969 European ancestry individuals	ftp://ftp.ebi.ac.uk/pub/databases/gwas/summary_statistics/GCST90200001-GCST90201000/GCST90200003/GCST90200003_buildGRCh38.tsv.gz
GCST90200004	N-carbamoylalanine levels	7,315 European ancestry individuals	ftp://ftp.ebi.ac.uk/pub/databases/gwas/summary_statistics/GCST90200001-GCST90201000/GCST90200004/GCST90200004_buildGRCh38.tsv.gz
GCST90200005	Citraconate/glutaconate levels	8,263 European ancestry individuals	ftp://ftp.ebi.ac.uk/pub/databases/gwas/summary_statistics/GCST90200001-GCST90201000/GCST90200005/GCST90200005_buildGRCh38.tsv.gz
GCST90200006	1,2,3-benzenetriol sulfate (2) levels	7,484 European ancestry individuals	ftp://ftp.ebi.ac.uk/pub/databases/gwas/summary_statistics/GCST90200001-GCST90201000/GCST90200006/GCST90200006_buildGRCh38.tsv.gz
GCST90200007	3-methoxycatechol sulfate (2) levels	7,286 European ancestry individuals	ftp://ftp.ebi.ac.uk/pub/databases/gwas/summary_statistics/GCST90200001-GCST90201000/GCST90200007/GCST90200007_buildGRCh38.tsv.gz
GCST90200008	C-glycosyltryptophan levels	8,204 European ancestry individuals	ftp://ftp.ebi.ac.uk/pub/databases/gwas/summary_statistics/GCST90200001-GCST90201000/GCST90200008/GCST90200008_buildGRCh38.tsv.gz
GCST90200009	3-methoxycatechol sulfate (1) levels	8,194 European ancestry individuals	ftp://ftp.ebi.ac.uk/pub/databases/gwas/summary_statistics/GCST90200001-GCST90201000/GCST90200009/GCST90200009_buildGRCh38.tsv.gz
GCST90200010	Sphingomyelin (d18:1/22:1, d18:2/22:0, d16:1/24:1) levels	8,246 European ancestry individuals	ftp://ftp.ebi.ac.uk/pub/databases/gwas/summary_statistics/GCST90200001-GCST90201000/GCST90200010/GCST90200010_buildGRCh38.tsv.gz
GCST90200011	Arabitol/xylitol levels	8,219 European ancestry individuals	ftp://ftp.ebi.ac.uk/pub/databases/gwas/summary_statistics/GCST90200001-GCST90201000/GCST90200011/GCST90200011_buildGRCh38.tsv.gz
GCST90200012	3-hydroxyhexanoate levels	8,268 European ancestry individuals	ftp://ftp.ebi.ac.uk/pub/databases/gwas/summary_statistics/GCST90200001-GCST90201000/GCST90200012/GCST90200012_buildGRCh38.tsv.gz
GCST90200013	Sphingomyelin (d18:1/22:2, d18:2/22:1, d16:1/24:2) levels	8,267 European ancestry individuals	ftp://ftp.ebi.ac.uk/pub/databases/gwas/summary_statistics/GCST90200001-GCST90201000/GCST90200013/GCST90200013_buildGRCh38.tsv.gz
GCST90200014	3beta-hydroxy-5-cholestenoate levels	8,259 European ancestry individuals	ftp://ftp.ebi.ac.uk/pub/databases/gwas/summary_statistics/GCST90200001-GCST90201000/GCST90200014/GCST90200014_buildGRCh38.tsv.gz
GCST90200015	N-acetylkynurenine (2) levels	6,193 European ancestry individuals	ftp://ftp.ebi.ac.uk/pub/databases/gwas/summary_statistics/GCST90200001-GCST90201000/GCST90200015/GCST90200015_buildGRCh38.tsv.gz
GCST90200016	Dopamine 4-sulfate levels	6,888 European ancestry individuals	ftp://ftp.ebi.ac.uk/pub/databases/gwas/summary_statistics/GCST90200001-GCST90201000/GCST90200016/GCST90200016_buildGRCh38.tsv.gz
GCST90200017	Sphingomyelin (d17:1/16:0, d18:1/15:0, d16:1/17:0) levels	8,261 European ancestry individuals	ftp://ftp.ebi.ac.uk/pub/databases/gwas/summary_statistics/GCST90200001-GCST90201000/GCST90200017/GCST90200017_buildGRCh38.tsv.gz
GCST90200018	Adipoylcarnitine (C6-DC) levels	8,216 European ancestry individuals	ftp://ftp.ebi.ac.uk/pub/databases/gwas/summary_statistics/GCST90200001-GCST90201000/GCST90200018/GCST90200018_buildGRCh38.tsv.gz
GCST90200019	Dopamine 3-o-sulfate levels	8,252 European ancestry individuals	ftp://ftp.ebi.ac.uk/pub/databases/gwas/summary_statistics/GCST90200001-GCST90201000/GCST90200019/GCST90200019_buildGRCh38.tsv.gz
GCST90200020	Lignoceroyl sphingomyelin (d18:1/24:0) levels	8,250 European ancestry individuals	ftp://ftp.ebi.ac.uk/pub/databases/gwas/summary_statistics/GCST90200001-GCST90201000/GCST90200020/GCST90200020_buildGRCh38.tsv.gz
GCST90200021	N-acetylglucosamine/n-acetylgalactosamine levels	7,940 European ancestry individuals	ftp://ftp.ebi.ac.uk/pub/databases/gwas/summary_statistics/GCST90200001-GCST90201000/GCST90200021/GCST90200021_buildGRCh38.tsv.gz
GCST90200022	Glycochenodeoxycholate 3-sulfate levels	8,123 European ancestry individuals	ftp://ftp.ebi.ac.uk/pub/databases/gwas/summary_statistics/GCST90200001-GCST90201000/GCST90200022/GCST90200022_buildGRCh38.tsv.gz
GCST90200023	Trans 3,4-methyleneheptanoate levels	7,104 European ancestry individuals	ftp://ftp.ebi.ac.uk/pub/databases/gwas/summary_statistics/GCST90200001-GCST90201000/GCST90200023/GCST90200023_buildGRCh38.tsv.gz
GCST90200024	Taurodeoxycholic acid 3-sulfate levels	7,333 European ancestry individuals	ftp://ftp.ebi.ac.uk/pub/databases/gwas/summary_statistics/GCST90200001-GCST90201000/GCST90200024/GCST90200024_buildGRCh38.tsv.gz
GCST90200025	Phenol glucuronide levels	4,466 European ancestry individuals	ftp://ftp.ebi.ac.uk/pub/databases/gwas/summary_statistics/GCST90200001-GCST90201000/GCST90200025/GCST90200025_buildGRCh38.tsv.gz
GCST90200026	Glycodeoxycholate 3-sulfate levels	8,066 European ancestry individuals	ftp://ftp.ebi.ac.uk/pub/databases/gwas/summary_statistics/GCST90200001-GCST90201000/GCST90200026/GCST90200026_buildGRCh38.tsv.gz
GCST90200027	4-hydroxyphenylacetoylcarnitine levels	7,523 European ancestry individuals	ftp://ftp.ebi.ac.uk/pub/databases/gwas/summary_statistics/GCST90200001-GCST90201000/GCST90200027/GCST90200027_buildGRCh38.tsv.gz
GCST90200028	1-stearoyl-2-oleoyl-gpc (18:0/18:1) levels	8,257 European ancestry individuals	ftp://ftp.ebi.ac.uk/pub/databases/gwas/summary_statistics/GCST90200001-GCST90201000/GCST90200028/GCST90200028_buildGRCh38.tsv.gz
GCST90200029	Linoleoyl ethanolamide levels	7,214 European ancestry individuals	ftp://ftp.ebi.ac.uk/pub/databases/gwas/summary_statistics/GCST90200001-GCST90201000/GCST90200029/GCST90200029_buildGRCh38.tsv.gz
GCST90200030	1,2-dilinoleoyl-GPC (18:2/18:2) levels	8,227 European ancestry individuals	ftp://ftp.ebi.ac.uk/pub/databases/gwas/summary_statistics/GCST90200001-GCST90201000/GCST90200030/GCST90200030_buildGRCh38.tsv.gz
GCST90200031	Nonanoylcarnitine (C9) levels	7,669 European ancestry individuals	ftp://ftp.ebi.ac.uk/pub/databases/gwas/summary_statistics/GCST90200001-GCST90201000/GCST90200031/GCST90200031_buildGRCh38.tsv.gz
GCST90200032	2-hydroxybutyrate/2-hydroxyisobutyrate levels	8,215 European ancestry individuals	ftp://ftp.ebi.ac.uk/pub/databases/gwas/summary_statistics/GCST90200001-GCST90201000/GCST90200032/GCST90200032_buildGRCh38.tsv.gz
GCST90200033	Sphingomyelin (d18:2/23:0, d18:1/23:1, d17:1/24:1) levels	8,272 European ancestry individuals	ftp://ftp.ebi.ac.uk/pub/databases/gwas/summary_statistics/GCST90200001-GCST90201000/GCST90200033/GCST90200033_buildGRCh38.tsv.gz
GCST90200034	Tricosanoyl sphingomyelin (d18:1/23:0) levels	8,257 European ancestry individuals	ftp://ftp.ebi.ac.uk/pub/databases/gwas/summary_statistics/GCST90200001-GCST90201000/GCST90200034/GCST90200034_buildGRCh38.tsv.gz
GCST90200035	Palmitoyl dihydrosphingomyelin (d18:0/16:0) levels	8,269 European ancestry individuals	ftp://ftp.ebi.ac.uk/pub/databases/gwas/summary_statistics/GCST90200001-GCST90201000/GCST90200035/GCST90200035_buildGRCh38.tsv.gz
GCST90200036	1-palmitoleoylglycerol (16:1) levels	6,432 European ancestry individuals	ftp://ftp.ebi.ac.uk/pub/databases/gwas/summary_statistics/GCST90200001-GCST90201000/GCST90200036/GCST90200036_buildGRCh38.tsv.gz
GCST90200037	1-stearoyl-2-linoleoyl-gpc (18:0/18:2) levels	8,231 European ancestry individuals	ftp://ftp.ebi.ac.uk/pub/databases/gwas/summary_statistics/GCST90200001-GCST90201000/GCST90200037/GCST90200037_buildGRCh38.tsv.gz
GCST90200038	1-palmitoyl-2-palmitoleoyl-gpc (16:0/16:1) levels	8,276 European ancestry individuals	ftp://ftp.ebi.ac.uk/pub/databases/gwas/summary_statistics/GCST90200001-GCST90201000/GCST90200038/GCST90200038_buildGRCh38.tsv.gz
GCST90200039	1-stearoyl-2-linoleoyl-GPE (18:0/18:2) levels	8,241 European ancestry individuals	ftp://ftp.ebi.ac.uk/pub/databases/gwas/summary_statistics/GCST90200001-GCST90201000/GCST90200039/GCST90200039_buildGRCh38.tsv.gz
GCST90200040	Sphingomyelin (d18:2/24:1, d18:1/24:2) levels	8,273 European ancestry individuals	ftp://ftp.ebi.ac.uk/pub/databases/gwas/summary_statistics/GCST90200001-GCST90201000/GCST90200040/GCST90200040_buildGRCh38.tsv.gz
GCST90200041	1-palmitoyl-2-stearoyl-gpc (16:0/18:0) levels	8,271 European ancestry individuals	ftp://ftp.ebi.ac.uk/pub/databases/gwas/summary_statistics/GCST90200001-GCST90201000/GCST90200041/GCST90200041_buildGRCh38.tsv.gz
GCST90200042	Oleate/vaccenate (18:1) levels	8,230 European ancestry individuals	ftp://ftp.ebi.ac.uk/pub/databases/gwas/summary_statistics/GCST90200001-GCST90201000/GCST90200042/GCST90200042_buildGRCh38.tsv.gz
GCST90200043	1-palmitoyl-2-docosahexaenoyl-gpc (16:0/22:6) levels	8,256 European ancestry individuals	ftp://ftp.ebi.ac.uk/pub/databases/gwas/summary_statistics/GCST90200001-GCST90201000/GCST90200043/GCST90200043_buildGRCh38.tsv.gz
GCST90200044	1-(1-enyl-stearoyl)-2-oleoyl-GPE (p-18:0/18:1) levels	8,258 European ancestry individuals	ftp://ftp.ebi.ac.uk/pub/databases/gwas/summary_statistics/GCST90200001-GCST90201000/GCST90200044/GCST90200044_buildGRCh38.tsv.gz
GCST90200045	1-stearoyl-2-arachidonoyl-GPE (18:0/20:4) levels	8,259 European ancestry individuals	ftp://ftp.ebi.ac.uk/pub/databases/gwas/summary_statistics/GCST90200001-GCST90201000/GCST90200045/GCST90200045_buildGRCh38.tsv.gz
GCST90200046	1-stearoyl-2-docosahexaenoyl-gpc (18:0/22:6) levels	8,257 European ancestry individuals	ftp://ftp.ebi.ac.uk/pub/databases/gwas/summary_statistics/GCST90200001-GCST90201000/GCST90200046/GCST90200046_buildGRCh38.tsv.gz
GCST90200047	Sphingomyelin (d18:1/17:0, d17:1/18:0, d19:1/16:0) levels	8,252 European ancestry individuals	ftp://ftp.ebi.ac.uk/pub/databases/gwas/summary_statistics/GCST90200001-GCST90201000/GCST90200047/GCST90200047_buildGRCh38.tsv.gz
GCST90200048	1-(1-enyl-palmitoyl)-2-arachidonoyl-GPE (p-16:0/20:4) levels	8,262 European ancestry individuals	ftp://ftp.ebi.ac.uk/pub/databases/gwas/summary_statistics/GCST90200001-GCST90201000/GCST90200048/GCST90200048_buildGRCh38.tsv.gz
GCST90200049	Myristoyl dihydrosphingomyelin (d18:0/14:0) levels	8,254 European ancestry individuals	ftp://ftp.ebi.ac.uk/pub/databases/gwas/summary_statistics/GCST90200001-GCST90201000/GCST90200049/GCST90200049_buildGRCh38.tsv.gz
GCST90200050	5-hydroxyindole sulfate levels	6,163 European ancestry individuals	ftp://ftp.ebi.ac.uk/pub/databases/gwas/summary_statistics/GCST90200001-GCST90201000/GCST90200050/GCST90200050_buildGRCh38.tsv.gz
GCST90200051	1-palmitoyl-2-dihomo-linolenoyl-GPC (16:0/20:3n3 or 6) levels	8,230 European ancestry individuals	ftp://ftp.ebi.ac.uk/pub/databases/gwas/summary_statistics/GCST90200001-GCST90201000/GCST90200051/GCST90200051_buildGRCh38.tsv.gz
GCST90200052	1-(1-enyl-palmitoyl)-2-arachidonoyl-gpc (p-16:0/20:4) levels	8,251 European ancestry individuals	ftp://ftp.ebi.ac.uk/pub/databases/gwas/summary_statistics/GCST90200001-GCST90201000/GCST90200052/GCST90200052_buildGRCh38.tsv.gz
GCST90200053	Sphingomyelin (d18:1/21:0, d17:1/22:0, d16:1/23:0) levels	8,242 European ancestry individuals	ftp://ftp.ebi.ac.uk/pub/databases/gwas/summary_statistics/GCST90200001-GCST90201000/GCST90200053/GCST90200053_buildGRCh38.tsv.gz
GCST90200054	1-palmitoyl-2-arachidonoyl-GPE (16:0/20:4) levels	8,257 European ancestry individuals	ftp://ftp.ebi.ac.uk/pub/databases/gwas/summary_statistics/GCST90200001-GCST90201000/GCST90200054/GCST90200054_buildGRCh38.tsv.gz
GCST90200055	Lactosyl-N-palmitoyl-sphingosine (d18:1/16:0) levels	8,266 European ancestry individuals	ftp://ftp.ebi.ac.uk/pub/databases/gwas/summary_statistics/GCST90200001-GCST90201000/GCST90200055/GCST90200055_buildGRCh38.tsv.gz
GCST90200056	Sphingomyelin (d18:0/18:0, d19:0/17:0) levels	8,274 European ancestry individuals	ftp://ftp.ebi.ac.uk/pub/databases/gwas/summary_statistics/GCST90200001-GCST90201000/GCST90200056/GCST90200056_buildGRCh38.tsv.gz
GCST90200057	1-(1-enyl-palmitoyl)-2-oleoyl-gpc (p-16:0/18:1) levels	8,222 European ancestry individuals	ftp://ftp.ebi.ac.uk/pub/databases/gwas/summary_statistics/GCST90200001-GCST90201000/GCST90200057/GCST90200057_buildGRCh38.tsv.gz
GCST90200058	1-(1-enyl-stearoyl)-2-arachidonoyl-GPE (p-18:0/20:4) levels	8,254 European ancestry individuals	ftp://ftp.ebi.ac.uk/pub/databases/gwas/summary_statistics/GCST90200001-GCST90201000/GCST90200058/GCST90200058_buildGRCh38.tsv.gz
GCST90200059	Behenoyl dihydrosphingomyelin (d18:0/22:0) levels	8,275 European ancestry individuals	ftp://ftp.ebi.ac.uk/pub/databases/gwas/summary_statistics/GCST90200001-GCST90201000/GCST90200059/GCST90200059_buildGRCh38.tsv.gz
GCST90200060	1-(1-enyl-palmitoyl)-2-linoleoyl-GPC (p-16:0/18:2) levels	8,260 European ancestry individuals	ftp://ftp.ebi.ac.uk/pub/databases/gwas/summary_statistics/GCST90200001-GCST90201000/GCST90200060/GCST90200060_buildGRCh38.tsv.gz
GCST90200061	1-(1-enyl-palmitoyl)-2-oleoyl-GPE (p-16:0/18:1) levels	8,264 European ancestry individuals	ftp://ftp.ebi.ac.uk/pub/databases/gwas/summary_statistics/GCST90200001-GCST90201000/GCST90200061/GCST90200061_buildGRCh38.tsv.gz
GCST90200062	1-palmitoyl-2-arachidonoyl-GPI (16:0/20:4) levels	8,057 European ancestry individuals	ftp://ftp.ebi.ac.uk/pub/databases/gwas/summary_statistics/GCST90200001-GCST90201000/GCST90200062/GCST90200062_buildGRCh38.tsv.gz
GCST90200063	1-palmitoyl-2-docosahexaenoyl-GPE (16:0/22:6) levels	8,262 European ancestry individuals	ftp://ftp.ebi.ac.uk/pub/databases/gwas/summary_statistics/GCST90200001-GCST90201000/GCST90200063/GCST90200063_buildGRCh38.tsv.gz
GCST90200064	N-palmitoyl-sphinganine (d18:0/16:0) levels	8,208 European ancestry individuals	ftp://ftp.ebi.ac.uk/pub/databases/gwas/summary_statistics/GCST90200001-GCST90201000/GCST90200064/GCST90200064_buildGRCh38.tsv.gz
GCST90200065	1-stearoyl-2-docosahexaenoyl-GPE (18:0/22:6) levels	8,251 European ancestry individuals	ftp://ftp.ebi.ac.uk/pub/databases/gwas/summary_statistics/GCST90200001-GCST90201000/GCST90200065/GCST90200065_buildGRCh38.tsv.gz
GCST90200066	Gamma-tocopherol/beta-tocopherol levels	8,231 European ancestry individuals	ftp://ftp.ebi.ac.uk/pub/databases/gwas/summary_statistics/GCST90200001-GCST90201000/GCST90200066/GCST90200066_buildGRCh38.tsv.gz
GCST90200067	1-stearoyl-2-linoleoyl-GPI (18:0/18:2) levels	8,113 European ancestry individuals	ftp://ftp.ebi.ac.uk/pub/databases/gwas/summary_statistics/GCST90200001-GCST90201000/GCST90200067/GCST90200067_buildGRCh38.tsv.gz
GCST90200068	1,2-dilinoleoyl-GPE (18:2/18:2) levels	6,804 European ancestry individuals	ftp://ftp.ebi.ac.uk/pub/databases/gwas/summary_statistics/GCST90200001-GCST90201000/GCST90200068/GCST90200068_buildGRCh38.tsv.gz
GCST90200069	Phenylacetylglutamate levels	6,227 European ancestry individuals	ftp://ftp.ebi.ac.uk/pub/databases/gwas/summary_statistics/GCST90200001-GCST90201000/GCST90200069/GCST90200069_buildGRCh38.tsv.gz
GCST90200070	1-(1-enyl-palmitoyl)-2-palmitoleoyl-GPC (P-16:0/16:1) levels	8,083 European ancestry individuals	ftp://ftp.ebi.ac.uk/pub/databases/gwas/summary_statistics/GCST90200001-GCST90201000/GCST90200070/GCST90200070_buildGRCh38.tsv.gz
GCST90200071	Palmitoylcholine levels	8,209 European ancestry individuals	ftp://ftp.ebi.ac.uk/pub/databases/gwas/summary_statistics/GCST90200001-GCST90201000/GCST90200071/GCST90200071_buildGRCh38.tsv.gz
GCST90200072	Thioproline levels	8,226 European ancestry individuals	ftp://ftp.ebi.ac.uk/pub/databases/gwas/summary_statistics/GCST90200001-GCST90201000/GCST90200072/GCST90200072_buildGRCh38.tsv.gz
GCST90200073	1-linoleoyl-2-arachidonoyl-GPC (18:2/20:4n6) levels	8,063 European ancestry individuals	ftp://ftp.ebi.ac.uk/pub/databases/gwas/summary_statistics/GCST90200001-GCST90201000/GCST90200073/GCST90200073_buildGRCh38.tsv.gz
GCST90200074	1-linoleoyl-GPG (18:2) levels	8,115 European ancestry individuals	ftp://ftp.ebi.ac.uk/pub/databases/gwas/summary_statistics/GCST90200001-GCST90201000/GCST90200074/GCST90200074_buildGRCh38.tsv.gz
GCST90200075	1-(1-enyl-palmitoyl)-2-linoleoyl-GPE (p-16:0/18:2) levels	8,254 European ancestry individuals	ftp://ftp.ebi.ac.uk/pub/databases/gwas/summary_statistics/GCST90200001-GCST90201000/GCST90200075/GCST90200075_buildGRCh38.tsv.gz
GCST90200076	1-(1-enyl-stearoyl)-2-linoleoyl-GPE (p-18:0/18:2) levels	8,261 European ancestry individuals	ftp://ftp.ebi.ac.uk/pub/databases/gwas/summary_statistics/GCST90200001-GCST90201000/GCST90200076/GCST90200076_buildGRCh38.tsv.gz
GCST90200077	1-stearoyl-2-oleoyl-GPI (18:0/18:1) levels	8,111 European ancestry individuals	ftp://ftp.ebi.ac.uk/pub/databases/gwas/summary_statistics/GCST90200001-GCST90201000/GCST90200077/GCST90200077_buildGRCh38.tsv.gz
GCST90200078	1-myristoyl-2-arachidonoyl-GPC (14:0/20:4) levels	8,264 European ancestry individuals	ftp://ftp.ebi.ac.uk/pub/databases/gwas/summary_statistics/GCST90200001-GCST90201000/GCST90200078/GCST90200078_buildGRCh38.tsv.gz
GCST90200079	1-oleoyl-2-arachidonoyl-GPE (18:1/20:4) levels	8,121 European ancestry individuals	ftp://ftp.ebi.ac.uk/pub/databases/gwas/summary_statistics/GCST90200001-GCST90201000/GCST90200079/GCST90200079_buildGRCh38.tsv.gz
GCST90200080	1-palmitoyl-2-oleoyl-GPI (16:0/18:1) levels	8,123 European ancestry individuals	ftp://ftp.ebi.ac.uk/pub/databases/gwas/summary_statistics/GCST90200001-GCST90201000/GCST90200080/GCST90200080_buildGRCh38.tsv.gz
GCST90200081	1-oleoyl-2-docosahexaenoyl-GPC (18:1/22:6) levels	8,267 European ancestry individuals	ftp://ftp.ebi.ac.uk/pub/databases/gwas/summary_statistics/GCST90200001-GCST90201000/GCST90200081/GCST90200081_buildGRCh38.tsv.gz
GCST90200082	1-oleoyl-2-linoleoyl-GPE (18:1/18:2) levels	8,205 European ancestry individuals	ftp://ftp.ebi.ac.uk/pub/databases/gwas/summary_statistics/GCST90200001-GCST90201000/GCST90200082/GCST90200082_buildGRCh38.tsv.gz
GCST90200083	1-(1-enyl-palmitoyl)-2-palmitoyl-GPC (P-16:0/16:0) levels	8,266 European ancestry individuals	ftp://ftp.ebi.ac.uk/pub/databases/gwas/summary_statistics/GCST90200001-GCST90201000/GCST90200083/GCST90200083_buildGRCh38.tsv.gz
GCST90200084	Oleoylcholine levels	8,120 European ancestry individuals	ftp://ftp.ebi.ac.uk/pub/databases/gwas/summary_statistics/GCST90200001-GCST90201000/GCST90200084/GCST90200084_buildGRCh38.tsv.gz
GCST90200085	Glycosyl-N-palmitoyl-sphingosine (d18:1/16:0) levels	8,245 European ancestry individuals	ftp://ftp.ebi.ac.uk/pub/databases/gwas/summary_statistics/GCST90200001-GCST90201000/GCST90200085/GCST90200085_buildGRCh38.tsv.gz
GCST90200086	Arachidonoylcholine levels	8,170 European ancestry individuals	ftp://ftp.ebi.ac.uk/pub/databases/gwas/summary_statistics/GCST90200001-GCST90201000/GCST90200086/GCST90200086_buildGRCh38.tsv.gz
GCST90200087	2-methylserine levels	7,722 European ancestry individuals	ftp://ftp.ebi.ac.uk/pub/databases/gwas/summary_statistics/GCST90200001-GCST90201000/GCST90200087/GCST90200087_buildGRCh38.tsv.gz
GCST90200088	(S)-3-hydroxybutyrylcarnitine levels	8,249 European ancestry individuals	ftp://ftp.ebi.ac.uk/pub/databases/gwas/summary_statistics/GCST90200001-GCST90201000/GCST90200088/GCST90200088_buildGRCh38.tsv.gz
GCST90200089	Methylsuccinoylcarnitine levels	8,004 European ancestry individuals	ftp://ftp.ebi.ac.uk/pub/databases/gwas/summary_statistics/GCST90200001-GCST90201000/GCST90200089/GCST90200089_buildGRCh38.tsv.gz
GCST90200090	Dihomo-linolenoyl-choline levels	6,954 European ancestry individuals	ftp://ftp.ebi.ac.uk/pub/databases/gwas/summary_statistics/GCST90200001-GCST90201000/GCST90200090/GCST90200090_buildGRCh38.tsv.gz
GCST90200091	Docosahexaenoylcholine levels	7,440 European ancestry individuals	ftp://ftp.ebi.ac.uk/pub/databases/gwas/summary_statistics/GCST90200001-GCST90201000/GCST90200091/GCST90200091_buildGRCh38.tsv.gz
GCST90200092	Glycocholate glucuronide (1) levels	4,381 European ancestry individuals	ftp://ftp.ebi.ac.uk/pub/databases/gwas/summary_statistics/GCST90200001-GCST90201000/GCST90200092/GCST90200092_buildGRCh38.tsv.gz
GCST90200093	Caffeic acid sulfate levels	7,798 European ancestry individuals	ftp://ftp.ebi.ac.uk/pub/databases/gwas/summary_statistics/GCST90200001-GCST90201000/GCST90200093/GCST90200093_buildGRCh38.tsv.gz
GCST90200094	Ascorbic acid 2-sulfate levels	8,089 European ancestry individuals	ftp://ftp.ebi.ac.uk/pub/databases/gwas/summary_statistics/GCST90200001-GCST90201000/GCST90200094/GCST90200094_buildGRCh38.tsv.gz
GCST90200095	1-linoleoyl-2-linolenoyl-GPC (18:2/18:3) levels	8,188 European ancestry individuals	ftp://ftp.ebi.ac.uk/pub/databases/gwas/summary_statistics/GCST90200001-GCST90201000/GCST90200095/GCST90200095_buildGRCh38.tsv.gz
GCST90200096	Catechol glucuronide levels	4,698 European ancestry individuals	ftp://ftp.ebi.ac.uk/pub/databases/gwas/summary_statistics/GCST90200001-GCST90201000/GCST90200096/GCST90200096_buildGRCh38.tsv.gz
GCST90200097	Furaneol sulfate levels	5,882 European ancestry individuals	ftp://ftp.ebi.ac.uk/pub/databases/gwas/summary_statistics/GCST90200001-GCST90201000/GCST90200097/GCST90200097_buildGRCh38.tsv.gz
GCST90200098	Ceramide (d18:1/24:1) levels	8,265 European ancestry individuals	ftp://ftp.ebi.ac.uk/pub/databases/gwas/summary_statistics/GCST90200001-GCST90201000/GCST90200098/GCST90200098_buildGRCh38.tsv.gz
GCST90200099	N-oleoylserine levels	7,591 European ancestry individuals	ftp://ftp.ebi.ac.uk/pub/databases/gwas/summary_statistics/GCST90200001-GCST90201000/GCST90200099/GCST90200099_buildGRCh38.tsv.gz
GCST90200100	Perfluorooctanesulfonate (PFOS) levels	8,218 European ancestry individuals	ftp://ftp.ebi.ac.uk/pub/databases/gwas/summary_statistics/GCST90200001-GCST90201000/GCST90200100/GCST90200100_buildGRCh38.tsv.gz
GCST90200101	Pimeloylcarnitine/3-methyladipoylcarnitine (C7-DC) levels	7,837 European ancestry individuals	ftp://ftp.ebi.ac.uk/pub/databases/gwas/summary_statistics/GCST90200001-GCST90201000/GCST90200101/GCST90200101_buildGRCh38.tsv.gz
GCST90200102	1-palmitoleoyl-2-linolenoyl-GPC (16:1/18:3) levels	7,540 European ancestry individuals	ftp://ftp.ebi.ac.uk/pub/databases/gwas/summary_statistics/GCST90200001-GCST90201000/GCST90200102/GCST90200102_buildGRCh38.tsv.gz
GCST90200103	Linoleoyl-arachidonoyl-glycerol (18:2/20:4) [1] levels	7,731 European ancestry individuals	ftp://ftp.ebi.ac.uk/pub/databases/gwas/summary_statistics/GCST90200001-GCST90201000/GCST90200103/GCST90200103_buildGRCh38.tsv.gz
GCST90200104	Hexadecadienoate (16:2n6) levels	8,274 European ancestry individuals	ftp://ftp.ebi.ac.uk/pub/databases/gwas/summary_statistics/GCST90200001-GCST90201000/GCST90200104/GCST90200104_buildGRCh38.tsv.gz
GCST90200105	Glycosyl-N-behenoyl-sphingadienine (d18:2/22:0) levels	8,232 European ancestry individuals	ftp://ftp.ebi.ac.uk/pub/databases/gwas/summary_statistics/GCST90200001-GCST90201000/GCST90200105/GCST90200105_buildGRCh38.tsv.gz
GCST90200106	4-hydroxyphenylacetylglutamine levels	7,752 European ancestry individuals	ftp://ftp.ebi.ac.uk/pub/databases/gwas/summary_statistics/GCST90200001-GCST90201000/GCST90200106/GCST90200106_buildGRCh38.tsv.gz
GCST90200107	Gamma-glutamyl-alpha-lysine levels	8,250 European ancestry individuals	ftp://ftp.ebi.ac.uk/pub/databases/gwas/summary_statistics/GCST90200001-GCST90201000/GCST90200107/GCST90200107_buildGRCh38.tsv.gz
GCST90200108	N-palmitoyl-sphingadienine (d18:2/16:0) levels	7,805 European ancestry individuals	ftp://ftp.ebi.ac.uk/pub/databases/gwas/summary_statistics/GCST90200001-GCST90201000/GCST90200108/GCST90200108_buildGRCh38.tsv.gz
GCST90200109	Linoleoyl-arachidonoyl-glycerol (18:2/20:4) [2] levels	7,744 European ancestry individuals	ftp://ftp.ebi.ac.uk/pub/databases/gwas/summary_statistics/GCST90200001-GCST90201000/GCST90200109/GCST90200109_buildGRCh38.tsv.gz
GCST90200110	Palmitoleoylcarnitine (C16:1) levels	8,263 European ancestry individuals	ftp://ftp.ebi.ac.uk/pub/databases/gwas/summary_statistics/GCST90200001-GCST90201000/GCST90200110/GCST90200110_buildGRCh38.tsv.gz
GCST90200111	N-stearoyl-sphingadienine (d18:2/18:0) levels	7,229 European ancestry individuals	ftp://ftp.ebi.ac.uk/pub/databases/gwas/summary_statistics/GCST90200001-GCST90201000/GCST90200111/GCST90200111_buildGRCh38.tsv.gz
GCST90200112	2,3-dihydroxy-2-methylbutyrate levels	8,018 European ancestry individuals	ftp://ftp.ebi.ac.uk/pub/databases/gwas/summary_statistics/GCST90200001-GCST90201000/GCST90200112/GCST90200112_buildGRCh38.tsv.gz
GCST90200113	Stearoylcholine levels	7,140 European ancestry individuals	ftp://ftp.ebi.ac.uk/pub/databases/gwas/summary_statistics/GCST90200001-GCST90201000/GCST90200113/GCST90200113_buildGRCh38.tsv.gz
GCST90200114	Glycosyl-N-tricosanoyl-sphingadienine (d18:2/23:0) levels	7,274 European ancestry individuals	ftp://ftp.ebi.ac.uk/pub/databases/gwas/summary_statistics/GCST90200001-GCST90201000/GCST90200114/GCST90200114_buildGRCh38.tsv.gz
GCST90200115	N-palmitoyl-heptadecasphingosine (d17:1/16:0) levels	7,141 European ancestry individuals	ftp://ftp.ebi.ac.uk/pub/databases/gwas/summary_statistics/GCST90200001-GCST90201000/GCST90200115/GCST90200115_buildGRCh38.tsv.gz
GCST90200116	Ceramide (d18:1/14:0, d16:1/16:0) levels	7,270 European ancestry individuals	ftp://ftp.ebi.ac.uk/pub/databases/gwas/summary_statistics/GCST90200001-GCST90201000/GCST90200116/GCST90200116_buildGRCh38.tsv.gz
GCST90200117	Glycosyl-N-(2-hydroxynervonoyl)-sphingosine (d18:1/24:1(2OH)) levels	8,012 European ancestry individuals	ftp://ftp.ebi.ac.uk/pub/databases/gwas/summary_statistics/GCST90200001-GCST90201000/GCST90200117/GCST90200117_buildGRCh38.tsv.gz
GCST90200118	Glycosyl ceramide (d18:2/24:1, d18:1/24:2) levels	8,251 European ancestry individuals	ftp://ftp.ebi.ac.uk/pub/databases/gwas/summary_statistics/GCST90200001-GCST90201000/GCST90200118/GCST90200118_buildGRCh38.tsv.gz
GCST90200119	Glycosyl ceramide (d18:1/23:1, d17:1/24:1) levels	5,309 European ancestry individuals	ftp://ftp.ebi.ac.uk/pub/databases/gwas/summary_statistics/GCST90200001-GCST90201000/GCST90200119/GCST90200119_buildGRCh38.tsv.gz
GCST90200120	Sphingadienine levels	4,533 European ancestry individuals	ftp://ftp.ebi.ac.uk/pub/databases/gwas/summary_statistics/GCST90200001-GCST90201000/GCST90200120/GCST90200120_buildGRCh38.tsv.gz
GCST90200121	Ceramide (d18:1/17:0, d17:1/18:0) levels	6,073 European ancestry individuals	ftp://ftp.ebi.ac.uk/pub/databases/gwas/summary_statistics/GCST90200001-GCST90201000/GCST90200121/GCST90200121_buildGRCh38.tsv.gz
GCST90200122	Nisinate (24:6n3) levels	4,765 European ancestry individuals	ftp://ftp.ebi.ac.uk/pub/databases/gwas/summary_statistics/GCST90200001-GCST90201000/GCST90200122/GCST90200122_buildGRCh38.tsv.gz
GCST90200123	Sphingomyelin (d18:0/20:0, d16:0/22:0) levels	8,277 European ancestry individuals	ftp://ftp.ebi.ac.uk/pub/databases/gwas/summary_statistics/GCST90200001-GCST90201000/GCST90200123/GCST90200123_buildGRCh38.tsv.gz
GCST90200124	Sphingomyelin (d18:2/24:2) levels	8,140 European ancestry individuals	ftp://ftp.ebi.ac.uk/pub/databases/gwas/summary_statistics/GCST90200001-GCST90201000/GCST90200124/GCST90200124_buildGRCh38.tsv.gz
GCST90200125	Sphingomyelin (d17:2/16:0, d18:2/15:0) levels	8,264 European ancestry individuals	ftp://ftp.ebi.ac.uk/pub/databases/gwas/summary_statistics/GCST90200001-GCST90201000/GCST90200125/GCST90200125_buildGRCh38.tsv.gz
GCST90200126	Sphingomyelin (d18:2/23:1) levels	8,267 European ancestry individuals	ftp://ftp.ebi.ac.uk/pub/databases/gwas/summary_statistics/GCST90200001-GCST90201000/GCST90200126/GCST90200126_buildGRCh38.tsv.gz
GCST90200127	Behenoylcarnitine (C22) levels	7,368 European ancestry individuals	ftp://ftp.ebi.ac.uk/pub/databases/gwas/summary_statistics/GCST90200001-GCST90201000/GCST90200127/GCST90200127_buildGRCh38.tsv.gz
GCST90200128	Sphingomyelin (d18:2/18:1) levels	8,253 European ancestry individuals	ftp://ftp.ebi.ac.uk/pub/databases/gwas/summary_statistics/GCST90200001-GCST90201000/GCST90200128/GCST90200128_buildGRCh38.tsv.gz
GCST90200129	Sphingomyelin (d18:2/21:0, d16:2/23:0) levels	8,260 European ancestry individuals	ftp://ftp.ebi.ac.uk/pub/databases/gwas/summary_statistics/GCST90200001-GCST90201000/GCST90200129/GCST90200129_buildGRCh38.tsv.gz
GCST90200130	Linoleoylcholine levels	8,193 European ancestry individuals	ftp://ftp.ebi.ac.uk/pub/databases/gwas/summary_statistics/GCST90200001-GCST90201000/GCST90200130/GCST90200130_buildGRCh38.tsv.gz
GCST90200131	Sphingomyelin (d18:1/19:0, d19:1/18:0) levels	8,256 European ancestry individuals	ftp://ftp.ebi.ac.uk/pub/databases/gwas/summary_statistics/GCST90200001-GCST90201000/GCST90200131/GCST90200131_buildGRCh38.tsv.gz
GCST90200132	Linolenoylcarnitine (C18:3) levels	8,195 European ancestry individuals	ftp://ftp.ebi.ac.uk/pub/databases/gwas/summary_statistics/GCST90200001-GCST90201000/GCST90200132/GCST90200132_buildGRCh38.tsv.gz
GCST90200133	Heneicosapentaenoate (21:5n3) levels	4,827 European ancestry individuals	ftp://ftp.ebi.ac.uk/pub/databases/gwas/summary_statistics/GCST90200001-GCST90201000/GCST90200133/GCST90200133_buildGRCh38.tsv.gz
GCST90200134	Sphingomyelin (d18:1/25:0, d19:0/24:1, d20:1/23:0, d19:1/24:0) levels	8,126 European ancestry individuals	ftp://ftp.ebi.ac.uk/pub/databases/gwas/summary_statistics/GCST90200001-GCST90201000/GCST90200134/GCST90200134_buildGRCh38.tsv.gz
GCST90200135	Arachidoylcarnitine (C20) levels	7,682 European ancestry individuals	ftp://ftp.ebi.ac.uk/pub/databases/gwas/summary_statistics/GCST90200001-GCST90201000/GCST90200135/GCST90200135_buildGRCh38.tsv.gz
GCST90200136	Cerotoylcarnitine (C26) levels	8,266 European ancestry individuals	ftp://ftp.ebi.ac.uk/pub/databases/gwas/summary_statistics/GCST90200001-GCST90201000/GCST90200136/GCST90200136_buildGRCh38.tsv.gz
GCST90200137	Lignoceroylcarnitine (C24) levels	8,238 European ancestry individuals	ftp://ftp.ebi.ac.uk/pub/databases/gwas/summary_statistics/GCST90200001-GCST90201000/GCST90200137/GCST90200137_buildGRCh38.tsv.gz
GCST90200138	Docosatrienoate (22:3n6) levels	5,398 European ancestry individuals	ftp://ftp.ebi.ac.uk/pub/databases/gwas/summary_statistics/GCST90200001-GCST90201000/GCST90200138/GCST90200138_buildGRCh38.tsv.gz
GCST90200139	Dihomo-linolenoylcarnitine (C20:3n3 or 6) levels	8,092 European ancestry individuals	ftp://ftp.ebi.ac.uk/pub/databases/gwas/summary_statistics/GCST90200001-GCST90201000/GCST90200139/GCST90200139_buildGRCh38.tsv.gz
GCST90200140	Carotene diol (2) levels	8,196 European ancestry individuals	ftp://ftp.ebi.ac.uk/pub/databases/gwas/summary_statistics/GCST90200001-GCST90201000/GCST90200140/GCST90200140_buildGRCh38.tsv.gz
GCST90200141	Ethyl alpha-glucopyranoside levels	6,620 European ancestry individuals	ftp://ftp.ebi.ac.uk/pub/databases/gwas/summary_statistics/GCST90200001-GCST90201000/GCST90200141/GCST90200141_buildGRCh38.tsv.gz
GCST90200142	Carotene diol (1) levels	8,256 European ancestry individuals	ftp://ftp.ebi.ac.uk/pub/databases/gwas/summary_statistics/GCST90200001-GCST90201000/GCST90200142/GCST90200142_buildGRCh38.tsv.gz
GCST90200143	Nervonoylcarnitine (C24:1) levels	7,880 European ancestry individuals	ftp://ftp.ebi.ac.uk/pub/databases/gwas/summary_statistics/GCST90200001-GCST90201000/GCST90200143/GCST90200143_buildGRCh38.tsv.gz
GCST90200144	Dihomo-linoleoylcarnitine (C20:2) levels	7,887 European ancestry individuals	ftp://ftp.ebi.ac.uk/pub/databases/gwas/summary_statistics/GCST90200001-GCST90201000/GCST90200144/GCST90200144_buildGRCh38.tsv.gz
GCST90200145	Glycosyl ceramide (d18:1/20:0, d16:1/22:0) levels	8,259 European ancestry individuals	ftp://ftp.ebi.ac.uk/pub/databases/gwas/summary_statistics/GCST90200001-GCST90201000/GCST90200145/GCST90200145_buildGRCh38.tsv.gz
GCST90200146	Docosahexaenoylcarnitine (C22:6) levels	6,287 European ancestry individuals	ftp://ftp.ebi.ac.uk/pub/databases/gwas/summary_statistics/GCST90200001-GCST90201000/GCST90200146/GCST90200146_buildGRCh38.tsv.gz
GCST90200147	N,N,N-trimethyl-5-aminovalerate levels	8,214 European ancestry individuals	ftp://ftp.ebi.ac.uk/pub/databases/gwas/summary_statistics/GCST90200001-GCST90201000/GCST90200147/GCST90200147_buildGRCh38.tsv.gz
GCST90200148	Eicosenoylcarnitine (C20:1) levels	8,145 European ancestry individuals	ftp://ftp.ebi.ac.uk/pub/databases/gwas/summary_statistics/GCST90200001-GCST90201000/GCST90200148/GCST90200148_buildGRCh38.tsv.gz
GCST90200149	Ximenoylcarnitine (C26:1) levels	8,260 European ancestry individuals	ftp://ftp.ebi.ac.uk/pub/databases/gwas/summary_statistics/GCST90200001-GCST90201000/GCST90200149/GCST90200149_buildGRCh38.tsv.gz
GCST90200150	Arachidonoylcarnitine (C20:4) levels	8,202 European ancestry individuals	ftp://ftp.ebi.ac.uk/pub/databases/gwas/summary_statistics/GCST90200001-GCST90201000/GCST90200150/GCST90200150_buildGRCh38.tsv.gz
GCST90200151	5-dodecenoylcarnitine (C12:1) levels	7,899 European ancestry individuals	ftp://ftp.ebi.ac.uk/pub/databases/gwas/summary_statistics/GCST90200001-GCST90201000/GCST90200151/GCST90200151_buildGRCh38.tsv.gz
GCST90200152	2-butenoylglycine levels	6,253 European ancestry individuals	ftp://ftp.ebi.ac.uk/pub/databases/gwas/summary_statistics/GCST90200001-GCST90201000/GCST90200152/GCST90200152_buildGRCh38.tsv.gz
GCST90200153	(N(1) + N(8))-acetylspermidine levels	8,219 European ancestry individuals	ftp://ftp.ebi.ac.uk/pub/databases/gwas/summary_statistics/GCST90200001-GCST90201000/GCST90200153/GCST90200153_buildGRCh38.tsv.gz
GCST90200154	Hydroxy-cmpf levels	8,254 European ancestry individuals	ftp://ftp.ebi.ac.uk/pub/databases/gwas/summary_statistics/GCST90200001-GCST90201000/GCST90200154/GCST90200154_buildGRCh38.tsv.gz
GCST90200155	2-furoylcarnitine levels	6,448 European ancestry individuals	ftp://ftp.ebi.ac.uk/pub/databases/gwas/summary_statistics/GCST90200001-GCST90201000/GCST90200155/GCST90200155_buildGRCh38.tsv.gz
GCST90200156	Cortolone glucuronide (1) levels	8,152 European ancestry individuals	ftp://ftp.ebi.ac.uk/pub/databases/gwas/summary_statistics/GCST90200001-GCST90201000/GCST90200156/GCST90200156_buildGRCh38.tsv.gz
GCST90200157	Carotene diol (3) levels	7,650 European ancestry individuals	ftp://ftp.ebi.ac.uk/pub/databases/gwas/summary_statistics/GCST90200001-GCST90201000/GCST90200157/GCST90200157_buildGRCh38.tsv.gz
GCST90200158	3-hydroxyoleoylcarnitine levels	7,532 European ancestry individuals	ftp://ftp.ebi.ac.uk/pub/databases/gwas/summary_statistics/GCST90200001-GCST90201000/GCST90200158/GCST90200158_buildGRCh38.tsv.gz
GCST90200159	Dodecenedioate (C12:1-DC) levels	8,217 European ancestry individuals	ftp://ftp.ebi.ac.uk/pub/databases/gwas/summary_statistics/GCST90200001-GCST90201000/GCST90200159/GCST90200159_buildGRCh38.tsv.gz
GCST90200160	Trans-2-hexenoylglycine levels	6,545 European ancestry individuals	ftp://ftp.ebi.ac.uk/pub/databases/gwas/summary_statistics/GCST90200001-GCST90201000/GCST90200160/GCST90200160_buildGRCh38.tsv.gz
GCST90200161	2-hydroxyarachidate levels	8,170 European ancestry individuals	ftp://ftp.ebi.ac.uk/pub/databases/gwas/summary_statistics/GCST90200001-GCST90201000/GCST90200161/GCST90200161_buildGRCh38.tsv.gz
GCST90200162	3-hydroxyphenylacetoylglutamine levels	5,371 European ancestry individuals	ftp://ftp.ebi.ac.uk/pub/databases/gwas/summary_statistics/GCST90200001-GCST90201000/GCST90200162/GCST90200162_buildGRCh38.tsv.gz
GCST90200163	Heptenedioate (C7:1-DC) levels	8,128 European ancestry individuals	ftp://ftp.ebi.ac.uk/pub/databases/gwas/summary_statistics/GCST90200001-GCST90201000/GCST90200163/GCST90200163_buildGRCh38.tsv.gz
GCST90200164	Hexadecenedioate (C16:1-DC) levels	8,248 European ancestry individuals	ftp://ftp.ebi.ac.uk/pub/databases/gwas/summary_statistics/GCST90200001-GCST90201000/GCST90200164/GCST90200164_buildGRCh38.tsv.gz
GCST90200165	Octadecenedioate (C18:1-DC) levels	8,267 European ancestry individuals	ftp://ftp.ebi.ac.uk/pub/databases/gwas/summary_statistics/GCST90200001-GCST90201000/GCST90200165/GCST90200165_buildGRCh38.tsv.gz
GCST90200166	Dihydroferulic acid sulfate levels	5,188 European ancestry individuals	ftp://ftp.ebi.ac.uk/pub/databases/gwas/summary_statistics/GCST90200001-GCST90201000/GCST90200166/GCST90200166_buildGRCh38.tsv.gz
GCST90200167	Glutamine conjugate of C7H12O2 levels	7,881 European ancestry individuals	ftp://ftp.ebi.ac.uk/pub/databases/gwas/summary_statistics/GCST90200001-GCST90201000/GCST90200167/GCST90200167_buildGRCh38.tsv.gz
GCST90200168	Hydroxyasparagine levels	8,206 European ancestry individuals	ftp://ftp.ebi.ac.uk/pub/databases/gwas/summary_statistics/GCST90200001-GCST90201000/GCST90200168/GCST90200168_buildGRCh38.tsv.gz
GCST90200169	Sphingomyelin (d17:1/14:0, d16:1/15:0) levels	8,267 European ancestry individuals	ftp://ftp.ebi.ac.uk/pub/databases/gwas/summary_statistics/GCST90200001-GCST90201000/GCST90200169/GCST90200169_buildGRCh38.tsv.gz
GCST90200170	Octadecadienedioate (C18:2-DC) levels	8,231 European ancestry individuals	ftp://ftp.ebi.ac.uk/pub/databases/gwas/summary_statistics/GCST90200001-GCST90201000/GCST90200170/GCST90200170_buildGRCh38.tsv.gz
GCST90200171	Perfluorooctanoate (PFOA) levels	8,199 European ancestry individuals	ftp://ftp.ebi.ac.uk/pub/databases/gwas/summary_statistics/GCST90200001-GCST90201000/GCST90200171/GCST90200171_buildGRCh38.tsv.gz
GCST90200172	3-carboxy-4-methyl-5-pentyl-2-furanpropionate (3-CMPFP) levels	8,234 European ancestry individuals	ftp://ftp.ebi.ac.uk/pub/databases/gwas/summary_statistics/GCST90200001-GCST90201000/GCST90200172/GCST90200172_buildGRCh38.tsv.gz
GCST90200173	Glutamine conjugate of C6H10O2 (2) levels	8,233 European ancestry individuals	ftp://ftp.ebi.ac.uk/pub/databases/gwas/summary_statistics/GCST90200001-GCST90201000/GCST90200173/GCST90200173_buildGRCh38.tsv.gz
GCST90200174	3-hydroxybutyroylglycine levels	8,171 European ancestry individuals	ftp://ftp.ebi.ac.uk/pub/databases/gwas/summary_statistics/GCST90200001-GCST90201000/GCST90200174/GCST90200174_buildGRCh38.tsv.gz
GCST90200175	Glycine conjugate of C10H14O2 (1) levels	8,128 European ancestry individuals	ftp://ftp.ebi.ac.uk/pub/databases/gwas/summary_statistics/GCST90200001-GCST90201000/GCST90200175/GCST90200175_buildGRCh38.tsv.gz
GCST90200176	Glutamine conjugate of C6H10O2 (1) levels	7,980 European ancestry individuals	ftp://ftp.ebi.ac.uk/pub/databases/gwas/summary_statistics/GCST90200001-GCST90201000/GCST90200176/GCST90200176_buildGRCh38.tsv.gz
GCST90200177	N-methylhydroxyproline levels	6,902 European ancestry individuals	ftp://ftp.ebi.ac.uk/pub/databases/gwas/summary_statistics/GCST90200001-GCST90201000/GCST90200177/GCST90200177_buildGRCh38.tsv.gz
GCST90200178	Glucuronide of C10H18O2 (7) levels	6,090 European ancestry individuals	ftp://ftp.ebi.ac.uk/pub/databases/gwas/summary_statistics/GCST90200001-GCST90201000/GCST90200178/GCST90200178_buildGRCh38.tsv.gz
GCST90200179	Glyco-beta-muricholate levels	7,206 European ancestry individuals	ftp://ftp.ebi.ac.uk/pub/databases/gwas/summary_statistics/GCST90200001-GCST90201000/GCST90200179/GCST90200179_buildGRCh38.tsv.gz
GCST90200180	Glucuronide of C12H22O4 (1) levels	5,831 European ancestry individuals	ftp://ftp.ebi.ac.uk/pub/databases/gwas/summary_statistics/GCST90200001-GCST90201000/GCST90200180/GCST90200180_buildGRCh38.tsv.gz
GCST90200181	N,n,n-trimethyl-alanylproline betaine (tmap) levels	8,220 European ancestry individuals	ftp://ftp.ebi.ac.uk/pub/databases/gwas/summary_statistics/GCST90200001-GCST90201000/GCST90200181/GCST90200181_buildGRCh38.tsv.gz
GCST90200182	Glycine conjugate of C10H12O2 levels	6,177 European ancestry individuals	ftp://ftp.ebi.ac.uk/pub/databases/gwas/summary_statistics/GCST90200001-GCST90201000/GCST90200182/GCST90200182_buildGRCh38.tsv.gz
GCST90200183	N-acetyl-2-aminooctanoate levels	8,253 European ancestry individuals	ftp://ftp.ebi.ac.uk/pub/databases/gwas/summary_statistics/GCST90200001-GCST90201000/GCST90200183/GCST90200183_buildGRCh38.tsv.gz
GCST90200184	3-formylindole levels	8,256 European ancestry individuals	ftp://ftp.ebi.ac.uk/pub/databases/gwas/summary_statistics/GCST90200001-GCST90201000/GCST90200184/GCST90200184_buildGRCh38.tsv.gz
GCST90200185	Gamma-glutamylcitrulline levels	8,163 European ancestry individuals	ftp://ftp.ebi.ac.uk/pub/databases/gwas/summary_statistics/GCST90200001-GCST90201000/GCST90200185/GCST90200185_buildGRCh38.tsv.gz
GCST90200186	8-methoxykynurenate levels	6,938 European ancestry individuals	ftp://ftp.ebi.ac.uk/pub/databases/gwas/summary_statistics/GCST90200001-GCST90201000/GCST90200186/GCST90200186_buildGRCh38.tsv.gz
GCST90200187	Tetradecadienoate (14:2) levels	8,255 European ancestry individuals	ftp://ftp.ebi.ac.uk/pub/databases/gwas/summary_statistics/GCST90200001-GCST90201000/GCST90200187/GCST90200187_buildGRCh38.tsv.gz
GCST90200188	3-amino-2-piperidone levels	8,237 European ancestry individuals	ftp://ftp.ebi.ac.uk/pub/databases/gwas/summary_statistics/GCST90200001-GCST90201000/GCST90200188/GCST90200188_buildGRCh38.tsv.gz
GCST90200189	Glucuronide of piperine metabolite C17H21NO3 (3) levels	6,512 European ancestry individuals	ftp://ftp.ebi.ac.uk/pub/databases/gwas/summary_statistics/GCST90200001-GCST90201000/GCST90200189/GCST90200189_buildGRCh38.tsv.gz
GCST90200190	Dodecadienoate (12:2) levels	8,244 European ancestry individuals	ftp://ftp.ebi.ac.uk/pub/databases/gwas/summary_statistics/GCST90200001-GCST90201000/GCST90200190/GCST90200190_buildGRCh38.tsv.gz
GCST90200191	N-lactoyl tyrosine levels	6,389 European ancestry individuals	ftp://ftp.ebi.ac.uk/pub/databases/gwas/summary_statistics/GCST90200001-GCST90201000/GCST90200191/GCST90200191_buildGRCh38.tsv.gz
GCST90200192	N,N-dimethylalanine levels	8,219 European ancestry individuals	ftp://ftp.ebi.ac.uk/pub/databases/gwas/summary_statistics/GCST90200001-GCST90201000/GCST90200192/GCST90200192_buildGRCh38.tsv.gz
GCST90200193	Ethyl beta-glucopyranoside levels	8,152 European ancestry individuals	ftp://ftp.ebi.ac.uk/pub/databases/gwas/summary_statistics/GCST90200001-GCST90201000/GCST90200193/GCST90200193_buildGRCh38.tsv.gz
GCST90200194	N-lactoyl phenylalanine levels	8,223 European ancestry individuals	ftp://ftp.ebi.ac.uk/pub/databases/gwas/summary_statistics/GCST90200001-GCST90201000/GCST90200194/GCST90200194_buildGRCh38.tsv.gz
GCST90200195	N-acetyl-isoputreanine levels	8,236 European ancestry individuals	ftp://ftp.ebi.ac.uk/pub/databases/gwas/summary_statistics/GCST90200001-GCST90201000/GCST90200195/GCST90200195_buildGRCh38.tsv.gz
GCST90200196	2,2'-Methylenebis(6-tert-butyl-p-cresol) levels	7,397 European ancestry individuals	ftp://ftp.ebi.ac.uk/pub/databases/gwas/summary_statistics/GCST90200001-GCST90201000/GCST90200196/GCST90200196_buildGRCh38.tsv.gz
GCST90200197	N-lactoyl isoleucine levels	7,526 European ancestry individuals	ftp://ftp.ebi.ac.uk/pub/databases/gwas/summary_statistics/GCST90200001-GCST90201000/GCST90200197/GCST90200197_buildGRCh38.tsv.gz
GCST90200198	2-hydroxysebacate levels	7,865 European ancestry individuals	ftp://ftp.ebi.ac.uk/pub/databases/gwas/summary_statistics/GCST90200001-GCST90201000/GCST90200198/GCST90200198_buildGRCh38.tsv.gz
GCST90200199	Ascorbic acid 3-sulfate levels	8,186 European ancestry individuals	ftp://ftp.ebi.ac.uk/pub/databases/gwas/summary_statistics/GCST90200001-GCST90201000/GCST90200199/GCST90200199_buildGRCh38.tsv.gz
GCST90200200	N-lactoyl valine levels	8,133 European ancestry individuals	ftp://ftp.ebi.ac.uk/pub/databases/gwas/summary_statistics/GCST90200001-GCST90201000/GCST90200200/GCST90200200_buildGRCh38.tsv.gz
GCST90200201	6-bromotryptophan levels	8,214 European ancestry individuals	ftp://ftp.ebi.ac.uk/pub/databases/gwas/summary_statistics/GCST90200001-GCST90201000/GCST90200201/GCST90200201_buildGRCh38.tsv.gz
GCST90200202	Delta-CEHC levels	6,233 European ancestry individuals	ftp://ftp.ebi.ac.uk/pub/databases/gwas/summary_statistics/GCST90200001-GCST90201000/GCST90200202/GCST90200202_buildGRCh38.tsv.gz
GCST90200203	Indoleacetoylcarnitine levels	7,777 European ancestry individuals	ftp://ftp.ebi.ac.uk/pub/databases/gwas/summary_statistics/GCST90200001-GCST90201000/GCST90200203/GCST90200203_buildGRCh38.tsv.gz
GCST90200204	N-acetyl leucine levels	7,646 European ancestry individuals	ftp://ftp.ebi.ac.uk/pub/databases/gwas/summary_statistics/GCST90200001-GCST90201000/GCST90200204/GCST90200204_buildGRCh38.tsv.gz
GCST90200205	3-indoleglyoxylic acid levels	7,848 European ancestry individuals	ftp://ftp.ebi.ac.uk/pub/databases/gwas/summary_statistics/GCST90200001-GCST90201000/GCST90200205/GCST90200205_buildGRCh38.tsv.gz
GCST90200206	Sulfate of piperine metabolite C18H21NO3 (1) levels	7,021 European ancestry individuals	ftp://ftp.ebi.ac.uk/pub/databases/gwas/summary_statistics/GCST90200001-GCST90201000/GCST90200206/GCST90200206_buildGRCh38.tsv.gz
GCST90200207	Methyl vanillate sulfate levels	4,303 European ancestry individuals	ftp://ftp.ebi.ac.uk/pub/databases/gwas/summary_statistics/GCST90200001-GCST90201000/GCST90200207/GCST90200207_buildGRCh38.tsv.gz
GCST90200208	Glucuronide of piperine metabolite C17H21NO3 (4) levels	7,833 European ancestry individuals	ftp://ftp.ebi.ac.uk/pub/databases/gwas/summary_statistics/GCST90200001-GCST90201000/GCST90200208/GCST90200208_buildGRCh38.tsv.gz
GCST90200209	Sulfate of piperine metabolite C16H19NO3 (3) levels	7,705 European ancestry individuals	ftp://ftp.ebi.ac.uk/pub/databases/gwas/summary_statistics/GCST90200001-GCST90201000/GCST90200209/GCST90200209_buildGRCh38.tsv.gz
GCST90200210	Sulfate of piperine metabolite C16H19NO3 (2) levels	7,950 European ancestry individuals	ftp://ftp.ebi.ac.uk/pub/databases/gwas/summary_statistics/GCST90200001-GCST90201000/GCST90200210/GCST90200210_buildGRCh38.tsv.gz
GCST90200211	3-hydroxypyridine glucuronide levels	5,882 European ancestry individuals	ftp://ftp.ebi.ac.uk/pub/databases/gwas/summary_statistics/GCST90200001-GCST90201000/GCST90200211/GCST90200211_buildGRCh38.tsv.gz
GCST90200212	Glucuronide of piperine metabolite C17H21NO3 (5) levels	6,582 European ancestry individuals	ftp://ftp.ebi.ac.uk/pub/databases/gwas/summary_statistics/GCST90200001-GCST90201000/GCST90200212/GCST90200212_buildGRCh38.tsv.gz
GCST90200213	2-naphthol sulfate levels	7,673 European ancestry individuals	ftp://ftp.ebi.ac.uk/pub/databases/gwas/summary_statistics/GCST90200001-GCST90201000/GCST90200213/GCST90200213_buildGRCh38.tsv.gz
GCST90200214	11beta-hydroxyandrosterone glucuronide levels	8,081 European ancestry individuals	ftp://ftp.ebi.ac.uk/pub/databases/gwas/summary_statistics/GCST90200001-GCST90201000/GCST90200214/GCST90200214_buildGRCh38.tsv.gz
GCST90200215	4-ethylcatechol sulfate levels	8,222 European ancestry individuals	ftp://ftp.ebi.ac.uk/pub/databases/gwas/summary_statistics/GCST90200001-GCST90201000/GCST90200215/GCST90200215_buildGRCh38.tsv.gz
GCST90200216	Sulfate of piperine metabolite C18H21NO3 (3) levels	7,006 European ancestry individuals	ftp://ftp.ebi.ac.uk/pub/databases/gwas/summary_statistics/GCST90200001-GCST90201000/GCST90200216/GCST90200216_buildGRCh38.tsv.gz
GCST90200217	(2,4 or 2,5)-dimethylphenol sulfate levels	5,189 European ancestry individuals	ftp://ftp.ebi.ac.uk/pub/databases/gwas/summary_statistics/GCST90200001-GCST90201000/GCST90200217/GCST90200217_buildGRCh38.tsv.gz
GCST90200218	11beta-hydroxyetiocholanolone glucuronide levels	7,220 European ancestry individuals	ftp://ftp.ebi.ac.uk/pub/databases/gwas/summary_statistics/GCST90200001-GCST90201000/GCST90200218/GCST90200218_buildGRCh38.tsv.gz
GCST90200219	Cholic acid glucuronide levels	4,414 European ancestry individuals	ftp://ftp.ebi.ac.uk/pub/databases/gwas/summary_statistics/GCST90200001-GCST90201000/GCST90200219/GCST90200219_buildGRCh38.tsv.gz
GCST90200220	4-allylcatechol sulfate levels	8,139 European ancestry individuals	ftp://ftp.ebi.ac.uk/pub/databases/gwas/summary_statistics/GCST90200001-GCST90201000/GCST90200220/GCST90200220_buildGRCh38.tsv.gz
GCST90200221	Glycoursodeoxycholic acid sulfate (1) levels	6,622 European ancestry individuals	ftp://ftp.ebi.ac.uk/pub/databases/gwas/summary_statistics/GCST90200001-GCST90201000/GCST90200221/GCST90200221_buildGRCh38.tsv.gz
GCST90200222	Dihydrocaffeate sulfate (2) levels	6,519 European ancestry individuals	ftp://ftp.ebi.ac.uk/pub/databases/gwas/summary_statistics/GCST90200001-GCST90201000/GCST90200222/GCST90200222_buildGRCh38.tsv.gz
GCST90200223	4-methylhexanoylglutamine levels	5,576 European ancestry individuals	ftp://ftp.ebi.ac.uk/pub/databases/gwas/summary_statistics/GCST90200001-GCST90201000/GCST90200223/GCST90200223_buildGRCh38.tsv.gz
GCST90200224	2-ketocaprylate levels	8,240 European ancestry individuals	ftp://ftp.ebi.ac.uk/pub/databases/gwas/summary_statistics/GCST90200001-GCST90201000/GCST90200224/GCST90200224_buildGRCh38.tsv.gz
GCST90200225	3-hydroxy-2-methylpyridine sulfate levels	7,446 European ancestry individuals	ftp://ftp.ebi.ac.uk/pub/databases/gwas/summary_statistics/GCST90200001-GCST90201000/GCST90200225/GCST90200225_buildGRCh38.tsv.gz
GCST90200226	5-hydroxy-2-methylpyridine sulfate levels	6,977 European ancestry individuals	ftp://ftp.ebi.ac.uk/pub/databases/gwas/summary_statistics/GCST90200001-GCST90201000/GCST90200226/GCST90200226_buildGRCh38.tsv.gz
GCST90200227	3-ethylcatechol sulfate (2) levels	4,814 European ancestry individuals	ftp://ftp.ebi.ac.uk/pub/databases/gwas/summary_statistics/GCST90200001-GCST90201000/GCST90200227/GCST90200227_buildGRCh38.tsv.gz
GCST90200228	3-hydroxyhexanoylcarnitine (1) levels	8,227 European ancestry individuals	ftp://ftp.ebi.ac.uk/pub/databases/gwas/summary_statistics/GCST90200001-GCST90201000/GCST90200228/GCST90200228_buildGRCh38.tsv.gz
GCST90200229	2,6-dihydroxybenzoic acid levels	8,269 European ancestry individuals	ftp://ftp.ebi.ac.uk/pub/databases/gwas/summary_statistics/GCST90200001-GCST90201000/GCST90200229/GCST90200229_buildGRCh38.tsv.gz
GCST90200230	3-ethylcatechol sulfate (1) levels	7,062 European ancestry individuals	ftp://ftp.ebi.ac.uk/pub/databases/gwas/summary_statistics/GCST90200001-GCST90201000/GCST90200230/GCST90200230_buildGRCh38.tsv.gz
GCST90200231	Lithocholate sulfate (1) levels	7,891 European ancestry individuals	ftp://ftp.ebi.ac.uk/pub/databases/gwas/summary_statistics/GCST90200001-GCST90201000/GCST90200231/GCST90200231_buildGRCh38.tsv.gz
GCST90200232	4-acetylcatechol sulfate (1) levels	7,565 European ancestry individuals	ftp://ftp.ebi.ac.uk/pub/databases/gwas/summary_statistics/GCST90200001-GCST90201000/GCST90200232/GCST90200232_buildGRCh38.tsv.gz
GCST90200233	2,3-dihydroxy-5-methylthio-4-pentenoate (dmtpa) levels	8,225 European ancestry individuals	ftp://ftp.ebi.ac.uk/pub/databases/gwas/summary_statistics/GCST90200001-GCST90201000/GCST90200233/GCST90200233_buildGRCh38.tsv.gz
GCST90200234	Picolinoylglycine levels	7,862 European ancestry individuals	ftp://ftp.ebi.ac.uk/pub/databases/gwas/summary_statistics/GCST90200001-GCST90201000/GCST90200234/GCST90200234_buildGRCh38.tsv.gz
GCST90200235	Succinoyltaurine levels	7,897 European ancestry individuals	ftp://ftp.ebi.ac.uk/pub/databases/gwas/summary_statistics/GCST90200001-GCST90201000/GCST90200235/GCST90200235_buildGRCh38.tsv.gz
GCST90200236	Undecenoylcarnitine (C11:1) levels	8,253 European ancestry individuals	ftp://ftp.ebi.ac.uk/pub/databases/gwas/summary_statistics/GCST90200001-GCST90201000/GCST90200236/GCST90200236_buildGRCh38.tsv.gz
GCST90200237	Palmitoyl-sphingosine-phosphoethanolamine (d18:1/16:0) levels	8,140 European ancestry individuals	ftp://ftp.ebi.ac.uk/pub/databases/gwas/summary_statistics/GCST90200001-GCST90201000/GCST90200237/GCST90200237_buildGRCh38.tsv.gz
GCST90200238	Pregnenetriol disulfate levels	8,228 European ancestry individuals	ftp://ftp.ebi.ac.uk/pub/databases/gwas/summary_statistics/GCST90200001-GCST90201000/GCST90200238/GCST90200238_buildGRCh38.tsv.gz
GCST90200239	Tetradecadienedioate (C14:2-DC) levels	7,857 European ancestry individuals	ftp://ftp.ebi.ac.uk/pub/databases/gwas/summary_statistics/GCST90200001-GCST90201000/GCST90200239/GCST90200239_buildGRCh38.tsv.gz
GCST90200240	Hydroxy-N6,N6,N6-trimethyllysine levels	8,190 European ancestry individuals	ftp://ftp.ebi.ac.uk/pub/databases/gwas/summary_statistics/GCST90200001-GCST90201000/GCST90200240/GCST90200240_buildGRCh38.tsv.gz
GCST90200241	Pregnenetriol sulfate levels	8,233 European ancestry individuals	ftp://ftp.ebi.ac.uk/pub/databases/gwas/summary_statistics/GCST90200001-GCST90201000/GCST90200241/GCST90200241_buildGRCh38.tsv.gz
GCST90200242	Taurochenodeoxycholic acid 3-sulfate levels	7,157 European ancestry individuals	ftp://ftp.ebi.ac.uk/pub/databases/gwas/summary_statistics/GCST90200001-GCST90201000/GCST90200242/GCST90200242_buildGRCh38.tsv.gz
GCST90200243	Hydroxypalmitoyl sphingomyelin (d18:1/16:0(OH)) levels	8,260 European ancestry individuals	ftp://ftp.ebi.ac.uk/pub/databases/gwas/summary_statistics/GCST90200001-GCST90201000/GCST90200243/GCST90200243_buildGRCh38.tsv.gz
GCST90200244	5-hydroxymethyl-2-furoylcarnitine levels	4,803 European ancestry individuals	ftp://ftp.ebi.ac.uk/pub/databases/gwas/summary_statistics/GCST90200001-GCST90201000/GCST90200244/GCST90200244_buildGRCh38.tsv.gz
GCST90200245	Eicosenedioate (C20:1-DC) levels	7,861 European ancestry individuals	ftp://ftp.ebi.ac.uk/pub/databases/gwas/summary_statistics/GCST90200001-GCST90201000/GCST90200245/GCST90200245_buildGRCh38.tsv.gz
GCST90200246	3-hydroxydecanoylcarnitine levels	8,237 European ancestry individuals	ftp://ftp.ebi.ac.uk/pub/databases/gwas/summary_statistics/GCST90200001-GCST90201000/GCST90200246/GCST90200246_buildGRCh38.tsv.gz
GCST90200247	Levulinoylcarnitine levels	7,197 European ancestry individuals	ftp://ftp.ebi.ac.uk/pub/databases/gwas/summary_statistics/GCST90200001-GCST90201000/GCST90200247/GCST90200247_buildGRCh38.tsv.gz
GCST90200248	Cis 3,4-methyleneheptanoate levels	8,223 European ancestry individuals	ftp://ftp.ebi.ac.uk/pub/databases/gwas/summary_statistics/GCST90200001-GCST90201000/GCST90200248/GCST90200248_buildGRCh38.tsv.gz
GCST90200249	Branched-chain, straight-chain, or cyclopropyl 12:1 fatty acid levels	8,256 European ancestry individuals	ftp://ftp.ebi.ac.uk/pub/databases/gwas/summary_statistics/GCST90200001-GCST90201000/GCST90200249/GCST90200249_buildGRCh38.tsv.gz
GCST90200250	Deoxycholic acid 12-sulfate levels	7,438 European ancestry individuals	ftp://ftp.ebi.ac.uk/pub/databases/gwas/summary_statistics/GCST90200001-GCST90201000/GCST90200250/GCST90200250_buildGRCh38.tsv.gz
GCST90200251	Branched-chain, straight-chain, or cyclopropyl 10:1 fatty acid (1) levels	8,265 European ancestry individuals	ftp://ftp.ebi.ac.uk/pub/databases/gwas/summary_statistics/GCST90200001-GCST90201000/GCST90200251/GCST90200251_buildGRCh38.tsv.gz
GCST90200252	3,5-dichloro-2,6-dihydroxybenzoic acid levels	8,218 European ancestry individuals	ftp://ftp.ebi.ac.uk/pub/databases/gwas/summary_statistics/GCST90200001-GCST90201000/GCST90200252/GCST90200252_buildGRCh38.tsv.gz
GCST90200253	Vanillic acid glycine levels	7,512 European ancestry individuals	ftp://ftp.ebi.ac.uk/pub/databases/gwas/summary_statistics/GCST90200001-GCST90201000/GCST90200253/GCST90200253_buildGRCh38.tsv.gz
GCST90200254	(S)-a-amino-omega-caprolactam levels	8,185 European ancestry individuals	ftp://ftp.ebi.ac.uk/pub/databases/gwas/summary_statistics/GCST90200001-GCST90201000/GCST90200254/GCST90200254_buildGRCh38.tsv.gz
GCST90200255	3-bromo-5-chloro-2,6-dihydroxybenzoic acid levels	8,127 European ancestry individuals	ftp://ftp.ebi.ac.uk/pub/databases/gwas/summary_statistics/GCST90200001-GCST90201000/GCST90200255/GCST90200255_buildGRCh38.tsv.gz
GCST90200256	Dibutyl sulfosuccinate levels	8,099 European ancestry individuals	ftp://ftp.ebi.ac.uk/pub/databases/gwas/summary_statistics/GCST90200001-GCST90201000/GCST90200256/GCST90200256_buildGRCh38.tsv.gz
GCST90200257	Metabolonic lactone sulfate levels	8,203 European ancestry individuals	ftp://ftp.ebi.ac.uk/pub/databases/gwas/summary_statistics/GCST90200001-GCST90201000/GCST90200257/GCST90200257_buildGRCh38.tsv.gz
GCST90200258	2-hydroxy-4-(methylthio)butanoic acid levels	8,255 European ancestry individuals	ftp://ftp.ebi.ac.uk/pub/databases/gwas/summary_statistics/GCST90200001-GCST90201000/GCST90200258/GCST90200258_buildGRCh38.tsv.gz
GCST90200259	Pentose acid levels	8,235 European ancestry individuals	ftp://ftp.ebi.ac.uk/pub/databases/gwas/summary_statistics/GCST90200001-GCST90201000/GCST90200259/GCST90200259_buildGRCh38.tsv.gz
GCST90200260	Branched chain 14:0 dicarboxylic acid levels	7,990 European ancestry individuals	ftp://ftp.ebi.ac.uk/pub/databases/gwas/summary_statistics/GCST90200001-GCST90201000/GCST90200260/GCST90200260_buildGRCh38.tsv.gz
GCST90200261	S-carboxyethylcysteine levels	8,010 European ancestry individuals	ftp://ftp.ebi.ac.uk/pub/databases/gwas/summary_statistics/GCST90200001-GCST90201000/GCST90200261/GCST90200261_buildGRCh38.tsv.gz
GCST90200262	N-succinyl-phenylalanine levels	6,199 European ancestry individuals	ftp://ftp.ebi.ac.uk/pub/databases/gwas/summary_statistics/GCST90200001-GCST90201000/GCST90200262/GCST90200262_buildGRCh38.tsv.gz
GCST90200263	(2 or 3)-decenoate (10:1n7 or n8) levels	8,124 European ancestry individuals	ftp://ftp.ebi.ac.uk/pub/databases/gwas/summary_statistics/GCST90200001-GCST90201000/GCST90200263/GCST90200263_buildGRCh38.tsv.gz
GCST90200264	Bilirubin degradation product, C17H20N2O5 (2) levels	8,254 European ancestry individuals	ftp://ftp.ebi.ac.uk/pub/databases/gwas/summary_statistics/GCST90200001-GCST90201000/GCST90200264/GCST90200264_buildGRCh38.tsv.gz
GCST90200265	Bilirubin degradation product, C16H18N2O5 (4) levels	8,159 European ancestry individuals	ftp://ftp.ebi.ac.uk/pub/databases/gwas/summary_statistics/GCST90200001-GCST90201000/GCST90200265/GCST90200265_buildGRCh38.tsv.gz
GCST90200266	Cis-3,4-methyleneheptanoylcarnitine levels	8,259 European ancestry individuals	ftp://ftp.ebi.ac.uk/pub/databases/gwas/summary_statistics/GCST90200001-GCST90201000/GCST90200266/GCST90200266_buildGRCh38.tsv.gz
GCST90200267	Tetrahydrocortisol glucuronide levels	8,182 European ancestry individuals	ftp://ftp.ebi.ac.uk/pub/databases/gwas/summary_statistics/GCST90200001-GCST90201000/GCST90200267/GCST90200267_buildGRCh38.tsv.gz
GCST90200268	N-acetyl-2-aminoadipate levels	7,606 European ancestry individuals	ftp://ftp.ebi.ac.uk/pub/databases/gwas/summary_statistics/GCST90200001-GCST90201000/GCST90200268/GCST90200268_buildGRCh38.tsv.gz
GCST90200269	Bilirubin degradation product, C17H20N2O5 (1) levels	8,252 European ancestry individuals	ftp://ftp.ebi.ac.uk/pub/databases/gwas/summary_statistics/GCST90200001-GCST90201000/GCST90200269/GCST90200269_buildGRCh38.tsv.gz
GCST90200270	2-methoxyhydroquinone sulfate (1) levels	7,487 European ancestry individuals	ftp://ftp.ebi.ac.uk/pub/databases/gwas/summary_statistics/GCST90200001-GCST90201000/GCST90200270/GCST90200270_buildGRCh38.tsv.gz
GCST90200271	Bilirubin degradation product, C16H18N2O5 (3) levels	7,970 European ancestry individuals	ftp://ftp.ebi.ac.uk/pub/databases/gwas/summary_statistics/GCST90200001-GCST90201000/GCST90200271/GCST90200271_buildGRCh38.tsv.gz
GCST90200272	3-hydroxyoctanoylcarnitine (1) levels	8,245 European ancestry individuals	ftp://ftp.ebi.ac.uk/pub/databases/gwas/summary_statistics/GCST90200001-GCST90201000/GCST90200272/GCST90200272_buildGRCh38.tsv.gz
GCST90200273	2-methoxyhydroquinone sulfate (2) levels	5,778 European ancestry individuals	ftp://ftp.ebi.ac.uk/pub/databases/gwas/summary_statistics/GCST90200001-GCST90201000/GCST90200273/GCST90200273_buildGRCh38.tsv.gz
GCST90200274	Cis-3,4-methyleneheptanoylglycine levels	8,106 European ancestry individuals	ftp://ftp.ebi.ac.uk/pub/databases/gwas/summary_statistics/GCST90200001-GCST90201000/GCST90200274/GCST90200274_buildGRCh38.tsv.gz
GCST90200275	Bilirubin degradation product, C16H18N2O5 (2) levels	8,252 European ancestry individuals	ftp://ftp.ebi.ac.uk/pub/databases/gwas/summary_statistics/GCST90200001-GCST90201000/GCST90200275/GCST90200275_buildGRCh38.tsv.gz
GCST90200276	2,4-di-tert-butylphenol levels	8,251 European ancestry individuals	ftp://ftp.ebi.ac.uk/pub/databases/gwas/summary_statistics/GCST90200001-GCST90201000/GCST90200276/GCST90200276_buildGRCh38.tsv.gz
GCST90200277	Bilirubin degradation product, C16H18N2O5 (1) levels	7,864 European ancestry individuals	ftp://ftp.ebi.ac.uk/pub/databases/gwas/summary_statistics/GCST90200001-GCST90201000/GCST90200277/GCST90200277_buildGRCh38.tsv.gz
GCST90200278	3-hydroxyoctanoylcarnitine (2) levels	8,243 European ancestry individuals	ftp://ftp.ebi.ac.uk/pub/databases/gwas/summary_statistics/GCST90200001-GCST90201000/GCST90200278/GCST90200278_buildGRCh38.tsv.gz
GCST90200279	Pantothenate levels	8,194 European ancestry individuals	ftp://ftp.ebi.ac.uk/pub/databases/gwas/summary_statistics/GCST90200001-GCST90201000/GCST90200279/GCST90200279_buildGRCh38.tsv.gz
GCST90200280	5-oxoproline levels	8,247 European ancestry individuals	ftp://ftp.ebi.ac.uk/pub/databases/gwas/summary_statistics/GCST90200001-GCST90201000/GCST90200280/GCST90200280_buildGRCh38.tsv.gz
GCST90200281	Phosphoethanolamine levels	8,253 European ancestry individuals	ftp://ftp.ebi.ac.uk/pub/databases/gwas/summary_statistics/GCST90200001-GCST90201000/GCST90200281/GCST90200281_buildGRCh38.tsv.gz
GCST90200282	Picolinate levels	7,051 European ancestry individuals	ftp://ftp.ebi.ac.uk/pub/databases/gwas/summary_statistics/GCST90200001-GCST90201000/GCST90200282/GCST90200282_buildGRCh38.tsv.gz
GCST90200283	3-ureidopropionate levels	7,543 European ancestry individuals	ftp://ftp.ebi.ac.uk/pub/databases/gwas/summary_statistics/GCST90200001-GCST90201000/GCST90200283/GCST90200283_buildGRCh38.tsv.gz
GCST90200284	Erucate (22:1n9) levels	8,208 European ancestry individuals	ftp://ftp.ebi.ac.uk/pub/databases/gwas/summary_statistics/GCST90200001-GCST90201000/GCST90200284/GCST90200284_buildGRCh38.tsv.gz
GCST90200285	Eicosenedioate (C20:1-DC) levels	8,166 European ancestry individuals	ftp://ftp.ebi.ac.uk/pub/databases/gwas/summary_statistics/GCST90200001-GCST90201000/GCST90200285/GCST90200285_buildGRCh38.tsv.gz
GCST90200286	Allantoin levels	8,252 European ancestry individuals	ftp://ftp.ebi.ac.uk/pub/databases/gwas/summary_statistics/GCST90200001-GCST90201000/GCST90200286/GCST90200286_buildGRCh38.tsv.gz
GCST90200287	N-acetylvaline levels	8,218 European ancestry individuals	ftp://ftp.ebi.ac.uk/pub/databases/gwas/summary_statistics/GCST90200001-GCST90201000/GCST90200287/GCST90200287_buildGRCh38.tsv.gz
GCST90200288	N-acetylleucine levels	7,905 European ancestry individuals	ftp://ftp.ebi.ac.uk/pub/databases/gwas/summary_statistics/GCST90200001-GCST90201000/GCST90200288/GCST90200288_buildGRCh38.tsv.gz
GCST90200289	N-acetylmethionine levels	7,993 European ancestry individuals	ftp://ftp.ebi.ac.uk/pub/databases/gwas/summary_statistics/GCST90200001-GCST90201000/GCST90200289/GCST90200289_buildGRCh38.tsv.gz
GCST90200290	Glycerate levels	8,222 European ancestry individuals	ftp://ftp.ebi.ac.uk/pub/databases/gwas/summary_statistics/GCST90200001-GCST90201000/GCST90200290/GCST90200290_buildGRCh38.tsv.gz
GCST90200291	Sarcosine levels	8,223 European ancestry individuals	ftp://ftp.ebi.ac.uk/pub/databases/gwas/summary_statistics/GCST90200001-GCST90201000/GCST90200291/GCST90200291_buildGRCh38.tsv.gz
GCST90200292	Trans-4-hydroxyproline levels	8,252 European ancestry individuals	ftp://ftp.ebi.ac.uk/pub/databases/gwas/summary_statistics/GCST90200001-GCST90201000/GCST90200292/GCST90200292_buildGRCh38.tsv.gz
GCST90200293	Thyroxine levels	8,262 European ancestry individuals	ftp://ftp.ebi.ac.uk/pub/databases/gwas/summary_statistics/GCST90200001-GCST90201000/GCST90200293/GCST90200293_buildGRCh38.tsv.gz
GCST90200294	Pipecolate levels	8,161 European ancestry individuals	ftp://ftp.ebi.ac.uk/pub/databases/gwas/summary_statistics/GCST90200001-GCST90201000/GCST90200294/GCST90200294_buildGRCh38.tsv.gz
GCST90200295	Gamma-glutamyltyrosine levels	8,221 European ancestry individuals	ftp://ftp.ebi.ac.uk/pub/databases/gwas/summary_statistics/GCST90200001-GCST90201000/GCST90200295/GCST90200295_buildGRCh38.tsv.gz
GCST90200296	Methyl indole-3-acetate levels	7,032 European ancestry individuals	ftp://ftp.ebi.ac.uk/pub/databases/gwas/summary_statistics/GCST90200001-GCST90201000/GCST90200296/GCST90200296_buildGRCh38.tsv.gz
GCST90200297	Ursodeoxycholate levels	6,206 European ancestry individuals	ftp://ftp.ebi.ac.uk/pub/databases/gwas/summary_statistics/GCST90200001-GCST90201000/GCST90200297/GCST90200297_buildGRCh38.tsv.gz
GCST90200298	3-hydroxy-3-methylglutarate levels	8,073 European ancestry individuals	ftp://ftp.ebi.ac.uk/pub/databases/gwas/summary_statistics/GCST90200001-GCST90201000/GCST90200298/GCST90200298_buildGRCh38.tsv.gz
GCST90200299	Oleoyl ethanolamide levels	8,243 European ancestry individuals	ftp://ftp.ebi.ac.uk/pub/databases/gwas/summary_statistics/GCST90200001-GCST90201000/GCST90200299/GCST90200299_buildGRCh38.tsv.gz
GCST90200300	4-hydroxyphenylpyruvate levels	7,813 European ancestry individuals	ftp://ftp.ebi.ac.uk/pub/databases/gwas/summary_statistics/GCST90200001-GCST90201000/GCST90200300/GCST90200300_buildGRCh38.tsv.gz
GCST90200301	Gamma-glutamylglutamine levels	8,217 European ancestry individuals	ftp://ftp.ebi.ac.uk/pub/databases/gwas/summary_statistics/GCST90200001-GCST90201000/GCST90200301/GCST90200301_buildGRCh38.tsv.gz
GCST90200302	Alpha-tocopherol levels	8,192 European ancestry individuals	ftp://ftp.ebi.ac.uk/pub/databases/gwas/summary_statistics/GCST90200001-GCST90201000/GCST90200302/GCST90200302_buildGRCh38.tsv.gz
GCST90200303	N-acetyl-L-alanine levels	8,220 European ancestry individuals	ftp://ftp.ebi.ac.uk/pub/databases/gwas/summary_statistics/GCST90200001-GCST90201000/GCST90200303/GCST90200303_buildGRCh38.tsv.gz
GCST90200304	Citrate levels	8,260 European ancestry individuals	ftp://ftp.ebi.ac.uk/pub/databases/gwas/summary_statistics/GCST90200001-GCST90201000/GCST90200304/GCST90200304_buildGRCh38.tsv.gz
GCST90200305	2-aminobutyrate levels	8,242 European ancestry individuals	ftp://ftp.ebi.ac.uk/pub/databases/gwas/summary_statistics/GCST90200001-GCST90201000/GCST90200305/GCST90200305_buildGRCh38.tsv.gz
GCST90200306	Butyrate/isobutyrate (4:0) levels	8,004 European ancestry individuals	ftp://ftp.ebi.ac.uk/pub/databases/gwas/summary_statistics/GCST90200001-GCST90201000/GCST90200306/GCST90200306_buildGRCh38.tsv.gz
GCST90200307	Urate levels	8,264 European ancestry individuals	ftp://ftp.ebi.ac.uk/pub/databases/gwas/summary_statistics/GCST90200001-GCST90201000/GCST90200307/GCST90200307_buildGRCh38.tsv.gz
GCST90200308	3-hydroxyisobutyrate levels	8,177 European ancestry individuals	ftp://ftp.ebi.ac.uk/pub/databases/gwas/summary_statistics/GCST90200001-GCST90201000/GCST90200308/GCST90200308_buildGRCh38.tsv.gz
GCST90200309	Vanillylmandelate (VMA) levels	8,216 European ancestry individuals	ftp://ftp.ebi.ac.uk/pub/databases/gwas/summary_statistics/GCST90200001-GCST90201000/GCST90200309/GCST90200309_buildGRCh38.tsv.gz
GCST90200310	3-aminoisobutyrate levels	8,265 European ancestry individuals	ftp://ftp.ebi.ac.uk/pub/databases/gwas/summary_statistics/GCST90200001-GCST90201000/GCST90200310/GCST90200310_buildGRCh38.tsv.gz
GCST90200311	4-acetamidobutanoate levels	8,154 European ancestry individuals	ftp://ftp.ebi.ac.uk/pub/databases/gwas/summary_statistics/GCST90200001-GCST90201000/GCST90200311/GCST90200311_buildGRCh38.tsv.gz
GCST90200312	2-hydroxystearate levels	8,241 European ancestry individuals	ftp://ftp.ebi.ac.uk/pub/databases/gwas/summary_statistics/GCST90200001-GCST90201000/GCST90200312/GCST90200312_buildGRCh38.tsv.gz
GCST90200313	N1-methyladenosine levels	8,247 European ancestry individuals	ftp://ftp.ebi.ac.uk/pub/databases/gwas/summary_statistics/GCST90200001-GCST90201000/GCST90200313/GCST90200313_buildGRCh38.tsv.gz
GCST90200314	N-acetylneuraminate levels	8,200 European ancestry individuals	ftp://ftp.ebi.ac.uk/pub/databases/gwas/summary_statistics/GCST90200001-GCST90201000/GCST90200314/GCST90200314_buildGRCh38.tsv.gz
GCST90200315	Gamma-glutamylhistidine levels	8,220 European ancestry individuals	ftp://ftp.ebi.ac.uk/pub/databases/gwas/summary_statistics/GCST90200001-GCST90201000/GCST90200315/GCST90200315_buildGRCh38.tsv.gz
GCST90200316	N-acetylglucosaminylasparagine levels	8,144 European ancestry individuals	ftp://ftp.ebi.ac.uk/pub/databases/gwas/summary_statistics/GCST90200001-GCST90201000/GCST90200316/GCST90200316_buildGRCh38.tsv.gz
GCST90200317	Homovanillate (hva) levels	6,320 European ancestry individuals	ftp://ftp.ebi.ac.uk/pub/databases/gwas/summary_statistics/GCST90200001-GCST90201000/GCST90200317/GCST90200317_buildGRCh38.tsv.gz
GCST90200318	Acetoacetate levels	6,883 European ancestry individuals	ftp://ftp.ebi.ac.uk/pub/databases/gwas/summary_statistics/GCST90200001-GCST90201000/GCST90200318/GCST90200318_buildGRCh38.tsv.gz
GCST90200319	Cys-gly, oxidized levels	8,256 European ancestry individuals	ftp://ftp.ebi.ac.uk/pub/databases/gwas/summary_statistics/GCST90200001-GCST90201000/GCST90200319/GCST90200319_buildGRCh38.tsv.gz
GCST90200320	Dihomo-linoleate (20:2n6) levels	8,284 European ancestry individuals	ftp://ftp.ebi.ac.uk/pub/databases/gwas/summary_statistics/GCST90200001-GCST90201000/GCST90200320/GCST90200320_buildGRCh38.tsv.gz
GCST90200321	Cholate levels	7,892 European ancestry individuals	ftp://ftp.ebi.ac.uk/pub/databases/gwas/summary_statistics/GCST90200001-GCST90201000/GCST90200321/GCST90200321_buildGRCh38.tsv.gz
GCST90200322	Beta-hydroxyisovalerate levels	8,201 European ancestry individuals	ftp://ftp.ebi.ac.uk/pub/databases/gwas/summary_statistics/GCST90200001-GCST90201000/GCST90200322/GCST90200322_buildGRCh38.tsv.gz
GCST90200323	Creatine levels	8,285 European ancestry individuals	ftp://ftp.ebi.ac.uk/pub/databases/gwas/summary_statistics/GCST90200001-GCST90201000/GCST90200323/GCST90200323_buildGRCh38.tsv.gz
GCST90200324	Anthranilate levels	5,773 European ancestry individuals	ftp://ftp.ebi.ac.uk/pub/databases/gwas/summary_statistics/GCST90200001-GCST90201000/GCST90200324/GCST90200324_buildGRCh38.tsv.gz
GCST90200325	Glycerol levels	8,285 European ancestry individuals	ftp://ftp.ebi.ac.uk/pub/databases/gwas/summary_statistics/GCST90200001-GCST90201000/GCST90200325/GCST90200325_buildGRCh38.tsv.gz
GCST90200326	Gamma-glutamylleucine levels	8,041 European ancestry individuals	ftp://ftp.ebi.ac.uk/pub/databases/gwas/summary_statistics/GCST90200001-GCST90201000/GCST90200326/GCST90200326_buildGRCh38.tsv.gz
GCST90200327	Choline levels	8,262 European ancestry individuals	ftp://ftp.ebi.ac.uk/pub/databases/gwas/summary_statistics/GCST90200001-GCST90201000/GCST90200327/GCST90200327_buildGRCh38.tsv.gz
GCST90200328	3-methoxytyrosine levels	8,258 European ancestry individuals	ftp://ftp.ebi.ac.uk/pub/databases/gwas/summary_statistics/GCST90200001-GCST90201000/GCST90200328/GCST90200328_buildGRCh38.tsv.gz
GCST90200329	3-phosphoglycerate levels	8,196 European ancestry individuals	ftp://ftp.ebi.ac.uk/pub/databases/gwas/summary_statistics/GCST90200001-GCST90201000/GCST90200329/GCST90200329_buildGRCh38.tsv.gz
GCST90200330	1-palmitoyl-2-linoleoyl-gpc (16:0/18:2) levels	8,230 European ancestry individuals	ftp://ftp.ebi.ac.uk/pub/databases/gwas/summary_statistics/GCST90200001-GCST90201000/GCST90200330/GCST90200330_buildGRCh38.tsv.gz
GCST90200331	1-palmitoyl-2-oleoyl-GPE (16:0/18:1) levels	8,262 European ancestry individuals	ftp://ftp.ebi.ac.uk/pub/databases/gwas/summary_statistics/GCST90200001-GCST90201000/GCST90200331/GCST90200331_buildGRCh38.tsv.gz
GCST90200332	1-palmitoyl-2-linoleoyl-GPI (16:0/18:2) levels	8,115 European ancestry individuals	ftp://ftp.ebi.ac.uk/pub/databases/gwas/summary_statistics/GCST90200001-GCST90201000/GCST90200332/GCST90200332_buildGRCh38.tsv.gz
GCST90200333	Taurocholic acid levels	7,743 European ancestry individuals	ftp://ftp.ebi.ac.uk/pub/databases/gwas/summary_statistics/GCST90200001-GCST90201000/GCST90200333/GCST90200333_buildGRCh38.tsv.gz
GCST90200334	Taurodeoxycholate levels	7,287 European ancestry individuals	ftp://ftp.ebi.ac.uk/pub/databases/gwas/summary_statistics/GCST90200001-GCST90201000/GCST90200334/GCST90200334_buildGRCh38.tsv.gz
GCST90200335	Stearoyl sphingomyelin (d18:1/18:0) levels	8,258 European ancestry individuals	ftp://ftp.ebi.ac.uk/pub/databases/gwas/summary_statistics/GCST90200001-GCST90201000/GCST90200335/GCST90200335_buildGRCh38.tsv.gz
GCST90200336	Ceramide (d18:1/16:0) levels	8,266 European ancestry individuals	ftp://ftp.ebi.ac.uk/pub/databases/gwas/summary_statistics/GCST90200001-GCST90201000/GCST90200336/GCST90200336_buildGRCh38.tsv.gz
GCST90200337	Taurochenodeoxycholate levels	8,048 European ancestry individuals	ftp://ftp.ebi.ac.uk/pub/databases/gwas/summary_statistics/GCST90200001-GCST90201000/GCST90200337/GCST90200337_buildGRCh38.tsv.gz
GCST90200338	4-hydroxyphenylacetate levels	7,906 European ancestry individuals	ftp://ftp.ebi.ac.uk/pub/databases/gwas/summary_statistics/GCST90200001-GCST90201000/GCST90200338/GCST90200338_buildGRCh38.tsv.gz
GCST90200339	5,6-dihydrothymine levels	8,219 European ancestry individuals	ftp://ftp.ebi.ac.uk/pub/databases/gwas/summary_statistics/GCST90200001-GCST90201000/GCST90200339/GCST90200339_buildGRCh38.tsv.gz
GCST90200340	1-palmitoyl-2-oleoyl-gpc (16:0/18:1) levels	8,249 European ancestry individuals	ftp://ftp.ebi.ac.uk/pub/databases/gwas/summary_statistics/GCST90200001-GCST90201000/GCST90200340/GCST90200340_buildGRCh38.tsv.gz
GCST90200341	N-stearoyl-sphingosine (d18:1/18:0) levels	8,254 European ancestry individuals	ftp://ftp.ebi.ac.uk/pub/databases/gwas/summary_statistics/GCST90200001-GCST90201000/GCST90200341/GCST90200341_buildGRCh38.tsv.gz
GCST90200342	Glycochenodeoxycholate levels	8,164 European ancestry individuals	ftp://ftp.ebi.ac.uk/pub/databases/gwas/summary_statistics/GCST90200001-GCST90201000/GCST90200342/GCST90200342_buildGRCh38.tsv.gz
GCST90200343	N-formylmethionine levels	8,235 European ancestry individuals	ftp://ftp.ebi.ac.uk/pub/databases/gwas/summary_statistics/GCST90200001-GCST90201000/GCST90200343/GCST90200343_buildGRCh38.tsv.gz
GCST90200344	N6,n6,n6-trimethyllysine levels	8,180 European ancestry individuals	ftp://ftp.ebi.ac.uk/pub/databases/gwas/summary_statistics/GCST90200001-GCST90201000/GCST90200344/GCST90200344_buildGRCh38.tsv.gz
GCST90200345	S-adenosylhomocysteine (SAH) levels	6,142 European ancestry individuals	ftp://ftp.ebi.ac.uk/pub/databases/gwas/summary_statistics/GCST90200001-GCST90201000/GCST90200345/GCST90200345_buildGRCh38.tsv.gz
GCST90200346	4-acetaminophen sulfate levels	4,197 European ancestry individuals	ftp://ftp.ebi.ac.uk/pub/databases/gwas/summary_statistics/GCST90200001-GCST90201000/GCST90200346/GCST90200346_buildGRCh38.tsv.gz
GCST90200347	2-hydroxyhippurate (salicylurate) levels	8,244 European ancestry individuals	ftp://ftp.ebi.ac.uk/pub/databases/gwas/summary_statistics/GCST90200001-GCST90201000/GCST90200347/GCST90200347_buildGRCh38.tsv.gz
GCST90200348	Quinolinate levels	8,203 European ancestry individuals	ftp://ftp.ebi.ac.uk/pub/databases/gwas/summary_statistics/GCST90200001-GCST90201000/GCST90200348/GCST90200348_buildGRCh38.tsv.gz
GCST90200349	Eicosapentaenoate (EPA; 20:5n3) levels	8,257 European ancestry individuals	ftp://ftp.ebi.ac.uk/pub/databases/gwas/summary_statistics/GCST90200001-GCST90201000/GCST90200349/GCST90200349_buildGRCh38.tsv.gz
GCST90200350	Laurate (12:0) levels	8,226 European ancestry individuals	ftp://ftp.ebi.ac.uk/pub/databases/gwas/summary_statistics/GCST90200001-GCST90201000/GCST90200350/GCST90200350_buildGRCh38.tsv.gz
GCST90200351	N-acetylputrescine levels	8,243 European ancestry individuals	ftp://ftp.ebi.ac.uk/pub/databases/gwas/summary_statistics/GCST90200001-GCST90201000/GCST90200351/GCST90200351_buildGRCh38.tsv.gz
GCST90200352	Methylsuccinate levels	7,965 European ancestry individuals	ftp://ftp.ebi.ac.uk/pub/databases/gwas/summary_statistics/GCST90200001-GCST90201000/GCST90200352/GCST90200352_buildGRCh38.tsv.gz
GCST90200353	9,10-DiHOME levels	7,557 European ancestry individuals	ftp://ftp.ebi.ac.uk/pub/databases/gwas/summary_statistics/GCST90200001-GCST90201000/GCST90200353/GCST90200353_buildGRCh38.tsv.gz
GCST90200354	Linoleate (18:2n6) levels	8,260 European ancestry individuals	ftp://ftp.ebi.ac.uk/pub/databases/gwas/summary_statistics/GCST90200001-GCST90201000/GCST90200354/GCST90200354_buildGRCh38.tsv.gz
GCST90200355	Adenosine 5'-diphosphate (ADP) levels	4,607 European ancestry individuals	ftp://ftp.ebi.ac.uk/pub/databases/gwas/summary_statistics/GCST90200001-GCST90201000/GCST90200355/GCST90200355_buildGRCh38.tsv.gz
GCST90200356	Adenosine 5'-monophosphate (AMP) levels	8,218 European ancestry individuals	ftp://ftp.ebi.ac.uk/pub/databases/gwas/summary_statistics/GCST90200001-GCST90201000/GCST90200356/GCST90200356_buildGRCh38.tsv.gz
GCST90200357	Adenosine 3',5'-cyclic monophosphate (camp) levels	6,756 European ancestry individuals	ftp://ftp.ebi.ac.uk/pub/databases/gwas/summary_statistics/GCST90200001-GCST90201000/GCST90200357/GCST90200357_buildGRCh38.tsv.gz
GCST90200358	Arachidonate (20:4n6) levels	8,272 European ancestry individuals	ftp://ftp.ebi.ac.uk/pub/databases/gwas/summary_statistics/GCST90200001-GCST90201000/GCST90200358/GCST90200358_buildGRCh38.tsv.gz
GCST90200359	5-methylthioadenosine (mta) levels	8,210 European ancestry individuals	ftp://ftp.ebi.ac.uk/pub/databases/gwas/summary_statistics/GCST90200001-GCST90201000/GCST90200359/GCST90200359_buildGRCh38.tsv.gz
GCST90200360	Cortisone levels	8,153 European ancestry individuals	ftp://ftp.ebi.ac.uk/pub/databases/gwas/summary_statistics/GCST90200001-GCST90201000/GCST90200360/GCST90200360_buildGRCh38.tsv.gz
GCST90200361	Beta-alanine levels	8,114 European ancestry individuals	ftp://ftp.ebi.ac.uk/pub/databases/gwas/summary_statistics/GCST90200001-GCST90201000/GCST90200361/GCST90200361_buildGRCh38.tsv.gz
GCST90200362	Succinate levels	7,943 European ancestry individuals	ftp://ftp.ebi.ac.uk/pub/databases/gwas/summary_statistics/GCST90200001-GCST90201000/GCST90200362/GCST90200362_buildGRCh38.tsv.gz
GCST90200363	Phosphocholine levels	8,245 European ancestry individuals	ftp://ftp.ebi.ac.uk/pub/databases/gwas/summary_statistics/GCST90200001-GCST90201000/GCST90200363/GCST90200363_buildGRCh38.tsv.gz
GCST90200364	Cysteinylglycine levels	8,214 European ancestry individuals	ftp://ftp.ebi.ac.uk/pub/databases/gwas/summary_statistics/GCST90200001-GCST90201000/GCST90200364/GCST90200364_buildGRCh38.tsv.gz
GCST90200365	Phenylpyruvate levels	8,241 European ancestry individuals	ftp://ftp.ebi.ac.uk/pub/databases/gwas/summary_statistics/GCST90200001-GCST90201000/GCST90200365/GCST90200365_buildGRCh38.tsv.gz
GCST90200366	Creatinine levels	8,239 European ancestry individuals	ftp://ftp.ebi.ac.uk/pub/databases/gwas/summary_statistics/GCST90200001-GCST90201000/GCST90200366/GCST90200366_buildGRCh38.tsv.gz
GCST90200367	3-Hydroxybutyrate levels	8,292 European ancestry individuals	ftp://ftp.ebi.ac.uk/pub/databases/gwas/summary_statistics/GCST90200001-GCST90201000/GCST90200367/GCST90200367_buildGRCh38.tsv.gz
GCST90200368	Cholesterol levels	8,258 European ancestry individuals	ftp://ftp.ebi.ac.uk/pub/databases/gwas/summary_statistics/GCST90200001-GCST90201000/GCST90200368/GCST90200368_buildGRCh38.tsv.gz
GCST90200369	2-hydroxyphenylacetate levels	7,564 European ancestry individuals	ftp://ftp.ebi.ac.uk/pub/databases/gwas/summary_statistics/GCST90200001-GCST90201000/GCST90200369/GCST90200369_buildGRCh38.tsv.gz
GCST90200370	Aspartate levels	8,253 European ancestry individuals	ftp://ftp.ebi.ac.uk/pub/databases/gwas/summary_statistics/GCST90200001-GCST90201000/GCST90200370/GCST90200370_buildGRCh38.tsv.gz
GCST90200371	3-(4-hydroxyphenyl)lactate levels	8,259 European ancestry individuals	ftp://ftp.ebi.ac.uk/pub/databases/gwas/summary_statistics/GCST90200001-GCST90201000/GCST90200371/GCST90200371_buildGRCh38.tsv.gz
GCST90200372	Arginine levels	8,237 European ancestry individuals	ftp://ftp.ebi.ac.uk/pub/databases/gwas/summary_statistics/GCST90200001-GCST90201000/GCST90200372/GCST90200372_buildGRCh38.tsv.gz
GCST90200373	Gluconate levels	8,106 European ancestry individuals	ftp://ftp.ebi.ac.uk/pub/databases/gwas/summary_statistics/GCST90200001-GCST90201000/GCST90200373/GCST90200373_buildGRCh38.tsv.gz
GCST90200374	Sphinganine levels	7,429 European ancestry individuals	ftp://ftp.ebi.ac.uk/pub/databases/gwas/summary_statistics/GCST90200001-GCST90201000/GCST90200374/GCST90200374_buildGRCh38.tsv.gz
GCST90200375	Gamma-glutamylglutamate levels	8,244 European ancestry individuals	ftp://ftp.ebi.ac.uk/pub/databases/gwas/summary_statistics/GCST90200001-GCST90201000/GCST90200375/GCST90200375_buildGRCh38.tsv.gz
GCST90200376	Flavin adenine dinucleotide (FAD) levels	6,257 European ancestry individuals	ftp://ftp.ebi.ac.uk/pub/databases/gwas/summary_statistics/GCST90200001-GCST90201000/GCST90200376/GCST90200376_buildGRCh38.tsv.gz
GCST90200377	Histidine levels	8,223 European ancestry individuals	ftp://ftp.ebi.ac.uk/pub/databases/gwas/summary_statistics/GCST90200001-GCST90201000/GCST90200377/GCST90200377_buildGRCh38.tsv.gz
GCST90200378	Cortisol levels (plasma)	8,193 European ancestry individuals	ftp://ftp.ebi.ac.uk/pub/databases/gwas/summary_statistics/GCST90200001-GCST90201000/GCST90200378/GCST90200378_buildGRCh38.tsv.gz
GCST90200379	Hypotaurine levels	8,212 European ancestry individuals	ftp://ftp.ebi.ac.uk/pub/databases/gwas/summary_statistics/GCST90200001-GCST90201000/GCST90200379/GCST90200379_buildGRCh38.tsv.gz
GCST90200380	Glutarate (C5-DC) levels	7,757 European ancestry individuals	ftp://ftp.ebi.ac.uk/pub/databases/gwas/summary_statistics/GCST90200001-GCST90201000/GCST90200380/GCST90200380_buildGRCh38.tsv.gz
GCST90200381	S-1-pyrroline-5-carboxylate levels	8,232 European ancestry individuals	ftp://ftp.ebi.ac.uk/pub/databases/gwas/summary_statistics/GCST90200001-GCST90201000/GCST90200381/GCST90200381_buildGRCh38.tsv.gz
GCST90200382	Cystine levels	8,177 European ancestry individuals	ftp://ftp.ebi.ac.uk/pub/databases/gwas/summary_statistics/GCST90200001-GCST90201000/GCST90200382/GCST90200382_buildGRCh38.tsv.gz
GCST90200383	Cystathionine levels	8,014 European ancestry individuals	ftp://ftp.ebi.ac.uk/pub/databases/gwas/summary_statistics/GCST90200001-GCST90201000/GCST90200383/GCST90200383_buildGRCh38.tsv.gz
GCST90200384	Guanidinoacetate levels	8,238 European ancestry individuals	ftp://ftp.ebi.ac.uk/pub/databases/gwas/summary_statistics/GCST90200001-GCST90201000/GCST90200384/GCST90200384_buildGRCh38.tsv.gz
GCST90200385	Sphingosine levels	7,982 European ancestry individuals	ftp://ftp.ebi.ac.uk/pub/databases/gwas/summary_statistics/GCST90200001-GCST90201000/GCST90200385/GCST90200385_buildGRCh38.tsv.gz
GCST90200386	Deoxycholate levels	7,649 European ancestry individuals	ftp://ftp.ebi.ac.uk/pub/databases/gwas/summary_statistics/GCST90200001-GCST90201000/GCST90200386/GCST90200386_buildGRCh38.tsv.gz
GCST90200387	Glycocholate levels	8,247 European ancestry individuals	ftp://ftp.ebi.ac.uk/pub/databases/gwas/summary_statistics/GCST90200001-GCST90201000/GCST90200387/GCST90200387_buildGRCh38.tsv.gz
GCST90200388	Palmitoleate (16:1n7) levels	8,290 European ancestry individuals	ftp://ftp.ebi.ac.uk/pub/databases/gwas/summary_statistics/GCST90200001-GCST90201000/GCST90200388/GCST90200388_buildGRCh38.tsv.gz
GCST90200389	Leucine levels	8,252 European ancestry individuals	ftp://ftp.ebi.ac.uk/pub/databases/gwas/summary_statistics/GCST90200001-GCST90201000/GCST90200389/GCST90200389_buildGRCh38.tsv.gz
GCST90200390	Stearate (18:0) levels	8,272 European ancestry individuals	ftp://ftp.ebi.ac.uk/pub/databases/gwas/summary_statistics/GCST90200001-GCST90201000/GCST90200390/GCST90200390_buildGRCh38.tsv.gz
GCST90200391	Methionine levels	8,222 European ancestry individuals	ftp://ftp.ebi.ac.uk/pub/databases/gwas/summary_statistics/GCST90200001-GCST90201000/GCST90200391/GCST90200391_buildGRCh38.tsv.gz
GCST90200392	Orotate levels	8,128 European ancestry individuals	ftp://ftp.ebi.ac.uk/pub/databases/gwas/summary_statistics/GCST90200001-GCST90201000/GCST90200392/GCST90200392_buildGRCh38.tsv.gz
GCST90200393	Phosphate levels (UKB data field 30810)	8,247 European ancestry individuals	ftp://ftp.ebi.ac.uk/pub/databases/gwas/summary_statistics/GCST90200001-GCST90201000/GCST90200393/GCST90200393_buildGRCh38.tsv.gz
GCST90200394	Inosine levels	4,940 European ancestry individuals	ftp://ftp.ebi.ac.uk/pub/databases/gwas/summary_statistics/GCST90200001-GCST90201000/GCST90200394/GCST90200394_buildGRCh38.tsv.gz
GCST90200395	Inosine 5'-monophosphate (IMP) levels	4,639 European ancestry individuals	ftp://ftp.ebi.ac.uk/pub/databases/gwas/summary_statistics/GCST90200001-GCST90201000/GCST90200395/GCST90200395_buildGRCh38.tsv.gz
GCST90200396	Phenylalanine levels	8,228 European ancestry individuals	ftp://ftp.ebi.ac.uk/pub/databases/gwas/summary_statistics/GCST90200001-GCST90201000/GCST90200396/GCST90200396_buildGRCh38.tsv.gz
GCST90200397	Palmitate (16:0) levels	8,269 European ancestry individuals	ftp://ftp.ebi.ac.uk/pub/databases/gwas/summary_statistics/GCST90200001-GCST90201000/GCST90200397/GCST90200397_buildGRCh38.tsv.gz
GCST90200398	Malate levels	8,187 European ancestry individuals	ftp://ftp.ebi.ac.uk/pub/databases/gwas/summary_statistics/GCST90200001-GCST90201000/GCST90200398/GCST90200398_buildGRCh38.tsv.gz
GCST90200399	Isoleucine levels	8,255 European ancestry individuals	ftp://ftp.ebi.ac.uk/pub/databases/gwas/summary_statistics/GCST90200001-GCST90201000/GCST90200399/GCST90200399_buildGRCh38.tsv.gz
GCST90200400	Nicotinamide levels	8,110 European ancestry individuals	ftp://ftp.ebi.ac.uk/pub/databases/gwas/summary_statistics/GCST90200001-GCST90201000/GCST90200400/GCST90200400_buildGRCh38.tsv.gz
GCST90200401	Myo-inositol levels	8,193 European ancestry individuals	ftp://ftp.ebi.ac.uk/pub/databases/gwas/summary_statistics/GCST90200001-GCST90201000/GCST90200401/GCST90200401_buildGRCh38.tsv.gz
GCST90200402	Lysine levels	8,250 European ancestry individuals	ftp://ftp.ebi.ac.uk/pub/databases/gwas/summary_statistics/GCST90200001-GCST90201000/GCST90200402/GCST90200402_buildGRCh38.tsv.gz
GCST90200403	Citrulline levels	8,157 European ancestry individuals	ftp://ftp.ebi.ac.uk/pub/databases/gwas/summary_statistics/GCST90200001-GCST90201000/GCST90200403/GCST90200403_buildGRCh38.tsv.gz
GCST90200404	Ornithine levels	8,255 European ancestry individuals	ftp://ftp.ebi.ac.uk/pub/databases/gwas/summary_statistics/GCST90200001-GCST90201000/GCST90200404/GCST90200404_buildGRCh38.tsv.gz
GCST90200405	Retinol (Vitamin A) levels	8,247 European ancestry individuals	ftp://ftp.ebi.ac.uk/pub/databases/gwas/summary_statistics/GCST90200001-GCST90201000/GCST90200405/GCST90200405_buildGRCh38.tsv.gz
GCST90200406	1-methylnicotinamide levels	8,194 European ancestry individuals	ftp://ftp.ebi.ac.uk/pub/databases/gwas/summary_statistics/GCST90200001-GCST90201000/GCST90200406/GCST90200406_buildGRCh38.tsv.gz
GCST90200407	Uridine levels	8,253 European ancestry individuals	ftp://ftp.ebi.ac.uk/pub/databases/gwas/summary_statistics/GCST90200001-GCST90201000/GCST90200407/GCST90200407_buildGRCh38.tsv.gz
GCST90200408	Plasma lactate levels	8,217 European ancestry individuals	ftp://ftp.ebi.ac.uk/pub/databases/gwas/summary_statistics/GCST90200001-GCST90201000/GCST90200408/GCST90200408_buildGRCh38.tsv.gz
GCST90200409	Pristanate levels	6,497 European ancestry individuals	ftp://ftp.ebi.ac.uk/pub/databases/gwas/summary_statistics/GCST90200001-GCST90201000/GCST90200409/GCST90200409_buildGRCh38.tsv.gz
GCST90200410	Phytanate levels	8,223 European ancestry individuals	ftp://ftp.ebi.ac.uk/pub/databases/gwas/summary_statistics/GCST90200001-GCST90201000/GCST90200410/GCST90200410_buildGRCh38.tsv.gz
GCST90200411	Plasma free proline levels	8,257 European ancestry individuals	ftp://ftp.ebi.ac.uk/pub/databases/gwas/summary_statistics/GCST90200001-GCST90201000/GCST90200411/GCST90200411_buildGRCh38.tsv.gz
GCST90200412	Glutamate levels	8,287 European ancestry individuals	ftp://ftp.ebi.ac.uk/pub/databases/gwas/summary_statistics/GCST90200001-GCST90201000/GCST90200412/GCST90200412_buildGRCh38.tsv.gz
GCST90200413	2'-deoxyuridine levels	7,915 European ancestry individuals	ftp://ftp.ebi.ac.uk/pub/databases/gwas/summary_statistics/GCST90200001-GCST90201000/GCST90200413/GCST90200413_buildGRCh38.tsv.gz
GCST90200414	Myristate (14:0) levels	8,282 European ancestry individuals	ftp://ftp.ebi.ac.uk/pub/databases/gwas/summary_statistics/GCST90200001-GCST90201000/GCST90200414/GCST90200414_buildGRCh38.tsv.gz
GCST90200415	Serine levels	8,271 European ancestry individuals	ftp://ftp.ebi.ac.uk/pub/databases/gwas/summary_statistics/GCST90200001-GCST90201000/GCST90200415/GCST90200415_buildGRCh38.tsv.gz
GCST90200416	Trans-urocanate levels	8,198 European ancestry individuals	ftp://ftp.ebi.ac.uk/pub/databases/gwas/summary_statistics/GCST90200001-GCST90201000/GCST90200416/GCST90200416_buildGRCh38.tsv.gz
GCST90200417	Urea levels	8,238 European ancestry individuals	ftp://ftp.ebi.ac.uk/pub/databases/gwas/summary_statistics/GCST90200001-GCST90201000/GCST90200417/GCST90200417_buildGRCh38.tsv.gz
GCST90200418	Pyridoxal levels	8,021 European ancestry individuals	ftp://ftp.ebi.ac.uk/pub/databases/gwas/summary_statistics/GCST90200001-GCST90201000/GCST90200418/GCST90200418_buildGRCh38.tsv.gz
GCST90200419	Glutamine levels	8,253 European ancestry individuals	ftp://ftp.ebi.ac.uk/pub/databases/gwas/summary_statistics/GCST90200001-GCST90201000/GCST90200419/GCST90200419_buildGRCh38.tsv.gz
GCST90200420	Taurine levels	8,219 European ancestry individuals	ftp://ftp.ebi.ac.uk/pub/databases/gwas/summary_statistics/GCST90200001-GCST90201000/GCST90200420/GCST90200420_buildGRCh38.tsv.gz
GCST90200421	Salicylate levels	8,191 European ancestry individuals	ftp://ftp.ebi.ac.uk/pub/databases/gwas/summary_statistics/GCST90200001-GCST90201000/GCST90200421/GCST90200421_buildGRCh38.tsv.gz
GCST90200422	Serotonin levels	7,498 European ancestry individuals	ftp://ftp.ebi.ac.uk/pub/databases/gwas/summary_statistics/GCST90200001-GCST90201000/GCST90200422/GCST90200422_buildGRCh38.tsv.gz
GCST90200423	Spermidine levels	7,348 European ancestry individuals	ftp://ftp.ebi.ac.uk/pub/databases/gwas/summary_statistics/GCST90200001-GCST90201000/GCST90200423/GCST90200423_buildGRCh38.tsv.gz
GCST90200424	Dimethylglycine levels	8,224 European ancestry individuals	ftp://ftp.ebi.ac.uk/pub/databases/gwas/summary_statistics/GCST90200001-GCST90201000/GCST90200424/GCST90200424_buildGRCh38.tsv.gz
GCST90200425	Betaine levels	8,232 European ancestry individuals	ftp://ftp.ebi.ac.uk/pub/databases/gwas/summary_statistics/GCST90200001-GCST90201000/GCST90200425/GCST90200425_buildGRCh38.tsv.gz
GCST90200426	Xylose levels	6,822 European ancestry individuals	ftp://ftp.ebi.ac.uk/pub/databases/gwas/summary_statistics/GCST90200001-GCST90201000/GCST90200426/GCST90200426_buildGRCh38.tsv.gz
GCST90200427	Tyrosine levels	8,252 European ancestry individuals	ftp://ftp.ebi.ac.uk/pub/databases/gwas/summary_statistics/GCST90200001-GCST90201000/GCST90200427/GCST90200427_buildGRCh38.tsv.gz
GCST90200428	Caprate (10:0) levels	8,272 European ancestry individuals	ftp://ftp.ebi.ac.uk/pub/databases/gwas/summary_statistics/GCST90200001-GCST90201000/GCST90200428/GCST90200428_buildGRCh38.tsv.gz
GCST90200429	Cytidine levels	7,659 European ancestry individuals	ftp://ftp.ebi.ac.uk/pub/databases/gwas/summary_statistics/GCST90200001-GCST90201000/GCST90200429/GCST90200429_buildGRCh38.tsv.gz
GCST90200430	Pyruvate levels	8,259 European ancestry individuals	ftp://ftp.ebi.ac.uk/pub/databases/gwas/summary_statistics/GCST90200001-GCST90201000/GCST90200430/GCST90200430_buildGRCh38.tsv.gz
GCST90200431	Alanine levels	8,265 European ancestry individuals	ftp://ftp.ebi.ac.uk/pub/databases/gwas/summary_statistics/GCST90200001-GCST90201000/GCST90200431/GCST90200431_buildGRCh38.tsv.gz
GCST90200432	Threonine levels	8,245 European ancestry individuals	ftp://ftp.ebi.ac.uk/pub/databases/gwas/summary_statistics/GCST90200001-GCST90201000/GCST90200432/GCST90200432_buildGRCh38.tsv.gz
GCST90200433	Cytosine levels	6,990 European ancestry individuals	ftp://ftp.ebi.ac.uk/pub/databases/gwas/summary_statistics/GCST90200001-GCST90201000/GCST90200433/GCST90200433_buildGRCh38.tsv.gz
GCST90200434	12,13-DiHOME levels	7,918 European ancestry individuals	ftp://ftp.ebi.ac.uk/pub/databases/gwas/summary_statistics/GCST90200001-GCST90201000/GCST90200434/GCST90200434_buildGRCh38.tsv.gz
GCST90200435	Mannose levels	8,212 European ancestry individuals	ftp://ftp.ebi.ac.uk/pub/databases/gwas/summary_statistics/GCST90200001-GCST90201000/GCST90200435/GCST90200435_buildGRCh38.tsv.gz
GCST90200436	Caffeine levels	8,005 European ancestry individuals	ftp://ftp.ebi.ac.uk/pub/databases/gwas/summary_statistics/GCST90200001-GCST90201000/GCST90200436/GCST90200436_buildGRCh38.tsv.gz
GCST90200437	Fructose levels	8,137 European ancestry individuals	ftp://ftp.ebi.ac.uk/pub/databases/gwas/summary_statistics/GCST90200001-GCST90201000/GCST90200437/GCST90200437_buildGRCh38.tsv.gz
GCST90200438	Alpha-ketobutyrate levels	8,192 European ancestry individuals	ftp://ftp.ebi.ac.uk/pub/databases/gwas/summary_statistics/GCST90200001-GCST90201000/GCST90200438/GCST90200438_buildGRCh38.tsv.gz
GCST90200439	Cysteine levels	8,216 European ancestry individuals	ftp://ftp.ebi.ac.uk/pub/databases/gwas/summary_statistics/GCST90200001-GCST90201000/GCST90200439/GCST90200439_buildGRCh38.tsv.gz
GCST90200440	Blood sugar levels	8,123 European ancestry individuals	ftp://ftp.ebi.ac.uk/pub/databases/gwas/summary_statistics/GCST90200001-GCST90201000/GCST90200440/GCST90200440_buildGRCh38.tsv.gz
GCST90200441	Tryptophan levels	8,235 European ancestry individuals	ftp://ftp.ebi.ac.uk/pub/databases/gwas/summary_statistics/GCST90200001-GCST90201000/GCST90200441/GCST90200441_buildGRCh38.tsv.gz
GCST90200442	Valine levels	8,247 European ancestry individuals	ftp://ftp.ebi.ac.uk/pub/databases/gwas/summary_statistics/GCST90200001-GCST90201000/GCST90200442/GCST90200442_buildGRCh38.tsv.gz
GCST90200443	Pseudouridine levels	8,213 European ancestry individuals	ftp://ftp.ebi.ac.uk/pub/databases/gwas/summary_statistics/GCST90200001-GCST90201000/GCST90200443/GCST90200443_buildGRCh38.tsv.gz
GCST90200444	Dihydroorotate levels	8,195 European ancestry individuals	ftp://ftp.ebi.ac.uk/pub/databases/gwas/summary_statistics/GCST90200001-GCST90201000/GCST90200444/GCST90200444_buildGRCh38.tsv.gz
GCST90200445	Caprylate (8:0) levels	8,163 European ancestry individuals	ftp://ftp.ebi.ac.uk/pub/databases/gwas/summary_statistics/GCST90200001-GCST90201000/GCST90200445/GCST90200445_buildGRCh38.tsv.gz
GCST90200446	Arachidate (20:0) levels	8,228 European ancestry individuals	ftp://ftp.ebi.ac.uk/pub/databases/gwas/summary_statistics/GCST90200001-GCST90201000/GCST90200446/GCST90200446_buildGRCh38.tsv.gz
GCST90200447	Maltose levels in coronary artery disease	6,351 European ancestry individuals	ftp://ftp.ebi.ac.uk/pub/databases/gwas/summary_statistics/GCST90200001-GCST90201000/GCST90200447/GCST90200447_buildGRCh38.tsv.gz
GCST90200448	N-stearoyl-sphinganine (d18:0/18:0) levels	6,737 European ancestry individuals	ftp://ftp.ebi.ac.uk/pub/databases/gwas/summary_statistics/GCST90200001-GCST90201000/GCST90200448/GCST90200448_buildGRCh38.tsv.gz
GCST90200449	Sucrose levels	7,803 European ancestry individuals	ftp://ftp.ebi.ac.uk/pub/databases/gwas/summary_statistics/GCST90200001-GCST90201000/GCST90200449/GCST90200449_buildGRCh38.tsv.gz
GCST90200450	Caproate (6:0) levels	7,564 European ancestry individuals	ftp://ftp.ebi.ac.uk/pub/databases/gwas/summary_statistics/GCST90200001-GCST90201000/GCST90200450/GCST90200450_buildGRCh38.tsv.gz
GCST90200451	Nonadecanoate (19:0) levels	8,231 European ancestry individuals	ftp://ftp.ebi.ac.uk/pub/databases/gwas/summary_statistics/GCST90200001-GCST90201000/GCST90200451/GCST90200451_buildGRCh38.tsv.gz
GCST90200452	Plasma free asparagine levels	8,245 European ancestry individuals	ftp://ftp.ebi.ac.uk/pub/databases/gwas/summary_statistics/GCST90200001-GCST90201000/GCST90200452/GCST90200452_buildGRCh38.tsv.gz
GCST90200453	X-07765 levels	8,127 European ancestry individuals	ftp://ftp.ebi.ac.uk/pub/databases/gwas/summary_statistics/GCST90200001-GCST90201000/GCST90200453/GCST90200453_buildGRCh38.tsv.gz
GCST90200454	Kynurenate levels	8,241 European ancestry individuals	ftp://ftp.ebi.ac.uk/pub/databases/gwas/summary_statistics/GCST90200001-GCST90201000/GCST90200454/GCST90200454_buildGRCh38.tsv.gz
GCST90200455	Alpha-ketoglutarate levels	8,212 European ancestry individuals	ftp://ftp.ebi.ac.uk/pub/databases/gwas/summary_statistics/GCST90200001-GCST90201000/GCST90200455/GCST90200455_buildGRCh38.tsv.gz
GCST90200456	X-11308 levels	8,253 European ancestry individuals	ftp://ftp.ebi.ac.uk/pub/databases/gwas/summary_statistics/GCST90200001-GCST90201000/GCST90200456/GCST90200456_buildGRCh38.tsv.gz
GCST90200457	Pentadecanoate (15:0) levels	8,273 European ancestry individuals	ftp://ftp.ebi.ac.uk/pub/databases/gwas/summary_statistics/GCST90200001-GCST90201000/GCST90200457/GCST90200457_buildGRCh38.tsv.gz
GCST90200458	X-11315 levels	8,139 European ancestry individuals	ftp://ftp.ebi.ac.uk/pub/databases/gwas/summary_statistics/GCST90200001-GCST90201000/GCST90200458/GCST90200458_buildGRCh38.tsv.gz
GCST90200459	Margarate (17:0) levels	8,279 European ancestry individuals	ftp://ftp.ebi.ac.uk/pub/databases/gwas/summary_statistics/GCST90200001-GCST90201000/GCST90200459/GCST90200459_buildGRCh38.tsv.gz
GCST90200460	X-11372 levels	8,251 European ancestry individuals	ftp://ftp.ebi.ac.uk/pub/databases/gwas/summary_statistics/GCST90200001-GCST90201000/GCST90200460/GCST90200460_buildGRCh38.tsv.gz
GCST90200461	X-10458 levels	7,970 European ancestry individuals	ftp://ftp.ebi.ac.uk/pub/databases/gwas/summary_statistics/GCST90200001-GCST90201000/GCST90200461/GCST90200461_buildGRCh38.tsv.gz
GCST90200462	X-11299 levels	8,203 European ancestry individuals	ftp://ftp.ebi.ac.uk/pub/databases/gwas/summary_statistics/GCST90200001-GCST90201000/GCST90200462/GCST90200462_buildGRCh38.tsv.gz
GCST90200463	X-11478 levels	8,242 European ancestry individuals	ftp://ftp.ebi.ac.uk/pub/databases/gwas/summary_statistics/GCST90200001-GCST90201000/GCST90200463/GCST90200463_buildGRCh38.tsv.gz
GCST90200464	X-11849 levels	7,679 European ancestry individuals	ftp://ftp.ebi.ac.uk/pub/databases/gwas/summary_statistics/GCST90200001-GCST90201000/GCST90200464/GCST90200464_buildGRCh38.tsv.gz
GCST90200465	X-11787 levels	8,247 European ancestry individuals	ftp://ftp.ebi.ac.uk/pub/databases/gwas/summary_statistics/GCST90200001-GCST90201000/GCST90200465/GCST90200465_buildGRCh38.tsv.gz
GCST90200466	X-11632 levels	7,784 European ancestry individuals	ftp://ftp.ebi.ac.uk/pub/databases/gwas/summary_statistics/GCST90200001-GCST90201000/GCST90200466/GCST90200466_buildGRCh38.tsv.gz
GCST90200467	X-11852 levels	7,295 European ancestry individuals	ftp://ftp.ebi.ac.uk/pub/databases/gwas/summary_statistics/GCST90200001-GCST90201000/GCST90200467/GCST90200467_buildGRCh38.tsv.gz
GCST90200468	X-11847 levels	7,193 European ancestry individuals	ftp://ftp.ebi.ac.uk/pub/databases/gwas/summary_statistics/GCST90200001-GCST90201000/GCST90200468/GCST90200468_buildGRCh38.tsv.gz
GCST90200469	X-11483 levels	7,798 European ancestry individuals	ftp://ftp.ebi.ac.uk/pub/databases/gwas/summary_statistics/GCST90200001-GCST90201000/GCST90200469/GCST90200469_buildGRCh38.tsv.gz
GCST90200470	X-11470 levels	8,134 European ancestry individuals	ftp://ftp.ebi.ac.uk/pub/databases/gwas/summary_statistics/GCST90200001-GCST90201000/GCST90200470/GCST90200470_buildGRCh38.tsv.gz
GCST90200471	X-11381 levels	8,225 European ancestry individuals	ftp://ftp.ebi.ac.uk/pub/databases/gwas/summary_statistics/GCST90200001-GCST90201000/GCST90200471/GCST90200471_buildGRCh38.tsv.gz
GCST90200472	X-11850 levels	7,629 European ancestry individuals	ftp://ftp.ebi.ac.uk/pub/databases/gwas/summary_statistics/GCST90200001-GCST90201000/GCST90200472/GCST90200472_buildGRCh38.tsv.gz
GCST90200473	X-11795 levels	8,238 European ancestry individuals	ftp://ftp.ebi.ac.uk/pub/databases/gwas/summary_statistics/GCST90200001-GCST90201000/GCST90200473/GCST90200473_buildGRCh38.tsv.gz
GCST90200474	X-11444 levels	8,206 European ancestry individuals	ftp://ftp.ebi.ac.uk/pub/databases/gwas/summary_statistics/GCST90200001-GCST90201000/GCST90200474/GCST90200474_buildGRCh38.tsv.gz
GCST90200475	X-11858 levels	6,008 European ancestry individuals	ftp://ftp.ebi.ac.uk/pub/databases/gwas/summary_statistics/GCST90200001-GCST90201000/GCST90200475/GCST90200475_buildGRCh38.tsv.gz
GCST90200476	X-11843 levels	7,230 European ancestry individuals	ftp://ftp.ebi.ac.uk/pub/databases/gwas/summary_statistics/GCST90200001-GCST90201000/GCST90200476/GCST90200476_buildGRCh38.tsv.gz
GCST90200477	X-12127 levels	5,878 European ancestry individuals	ftp://ftp.ebi.ac.uk/pub/databases/gwas/summary_statistics/GCST90200001-GCST90201000/GCST90200477/GCST90200477_buildGRCh38.tsv.gz
GCST90200478	X-12221 levels	6,819 European ancestry individuals	ftp://ftp.ebi.ac.uk/pub/databases/gwas/summary_statistics/GCST90200001-GCST90201000/GCST90200478/GCST90200478_buildGRCh38.tsv.gz
GCST90200479	X-12283 levels	7,763 European ancestry individuals	ftp://ftp.ebi.ac.uk/pub/databases/gwas/summary_statistics/GCST90200001-GCST90201000/GCST90200479/GCST90200479_buildGRCh38.tsv.gz
GCST90200480	X-12410 levels	7,442 European ancestry individuals	ftp://ftp.ebi.ac.uk/pub/databases/gwas/summary_statistics/GCST90200001-GCST90201000/GCST90200480/GCST90200480_buildGRCh38.tsv.gz
GCST90200481	X-12104 levels	7,194 European ancestry individuals	ftp://ftp.ebi.ac.uk/pub/databases/gwas/summary_statistics/GCST90200001-GCST90201000/GCST90200481/GCST90200481_buildGRCh38.tsv.gz
GCST90200482	X-12193 levels	7,705 European ancestry individuals	ftp://ftp.ebi.ac.uk/pub/databases/gwas/summary_statistics/GCST90200001-GCST90201000/GCST90200482/GCST90200482_buildGRCh38.tsv.gz
GCST90200483	X-12216 levels	8,181 European ancestry individuals	ftp://ftp.ebi.ac.uk/pub/databases/gwas/summary_statistics/GCST90200001-GCST90201000/GCST90200483/GCST90200483_buildGRCh38.tsv.gz
GCST90200484	X-12306 levels	6,054 European ancestry individuals	ftp://ftp.ebi.ac.uk/pub/databases/gwas/summary_statistics/GCST90200001-GCST90201000/GCST90200484/GCST90200484_buildGRCh38.tsv.gz
GCST90200485	X-12100 levels	8,210 European ancestry individuals	ftp://ftp.ebi.ac.uk/pub/databases/gwas/summary_statistics/GCST90200001-GCST90201000/GCST90200485/GCST90200485_buildGRCh38.tsv.gz
GCST90200486	X-12261 levels	4,347 European ancestry individuals	ftp://ftp.ebi.ac.uk/pub/databases/gwas/summary_statistics/GCST90200001-GCST90201000/GCST90200486/GCST90200486_buildGRCh38.tsv.gz
GCST90200487	X-11880 levels	8,206 European ancestry individuals	ftp://ftp.ebi.ac.uk/pub/databases/gwas/summary_statistics/GCST90200001-GCST90201000/GCST90200487/GCST90200487_buildGRCh38.tsv.gz
GCST90200488	X-12117 levels	7,379 European ancestry individuals	ftp://ftp.ebi.ac.uk/pub/databases/gwas/summary_statistics/GCST90200001-GCST90201000/GCST90200488/GCST90200488_buildGRCh38.tsv.gz
GCST90200489	X-12407 levels	6,534 European ancestry individuals	ftp://ftp.ebi.ac.uk/pub/databases/gwas/summary_statistics/GCST90200001-GCST90201000/GCST90200489/GCST90200489_buildGRCh38.tsv.gz
GCST90200490	X-12101 levels	8,217 European ancestry individuals	ftp://ftp.ebi.ac.uk/pub/databases/gwas/summary_statistics/GCST90200001-GCST90201000/GCST90200490/GCST90200490_buildGRCh38.tsv.gz
GCST90200491	X-12026 levels	8,180 European ancestry individuals	ftp://ftp.ebi.ac.uk/pub/databases/gwas/summary_statistics/GCST90200001-GCST90201000/GCST90200491/GCST90200491_buildGRCh38.tsv.gz
GCST90200492	X-12411 levels	8,174 European ancestry individuals	ftp://ftp.ebi.ac.uk/pub/databases/gwas/summary_statistics/GCST90200001-GCST90201000/GCST90200492/GCST90200492_buildGRCh38.tsv.gz
GCST90200493	X-12013 levels	5,848 European ancestry individuals	ftp://ftp.ebi.ac.uk/pub/databases/gwas/summary_statistics/GCST90200001-GCST90201000/GCST90200493/GCST90200493_buildGRCh38.tsv.gz
GCST90200494	X-12007 levels	8,002 European ancestry individuals	ftp://ftp.ebi.ac.uk/pub/databases/gwas/summary_statistics/GCST90200001-GCST90201000/GCST90200494/GCST90200494_buildGRCh38.tsv.gz
GCST90200495	X-12462 levels	8,236 European ancestry individuals	ftp://ftp.ebi.ac.uk/pub/databases/gwas/summary_statistics/GCST90200001-GCST90201000/GCST90200495/GCST90200495_buildGRCh38.tsv.gz
GCST90200496	X-12714 levels	6,870 European ancestry individuals	ftp://ftp.ebi.ac.uk/pub/databases/gwas/summary_statistics/GCST90200001-GCST90201000/GCST90200496/GCST90200496_buildGRCh38.tsv.gz
GCST90200497	X-12740 levels	6,449 European ancestry individuals	ftp://ftp.ebi.ac.uk/pub/databases/gwas/summary_statistics/GCST90200001-GCST90201000/GCST90200497/GCST90200497_buildGRCh38.tsv.gz
GCST90200498	X-12730 levels	7,133 European ancestry individuals	ftp://ftp.ebi.ac.uk/pub/databases/gwas/summary_statistics/GCST90200001-GCST90201000/GCST90200498/GCST90200498_buildGRCh38.tsv.gz
GCST90200499	X-12701 levels	6,278 European ancestry individuals	ftp://ftp.ebi.ac.uk/pub/databases/gwas/summary_statistics/GCST90200001-GCST90201000/GCST90200499/GCST90200499_buildGRCh38.tsv.gz
GCST90200500	X-12816 levels	5,190 European ancestry individuals	ftp://ftp.ebi.ac.uk/pub/databases/gwas/summary_statistics/GCST90200001-GCST90201000/GCST90200500/GCST90200500_buildGRCh38.tsv.gz
GCST90200501	X-12731 levels	5,770 European ancestry individuals	ftp://ftp.ebi.ac.uk/pub/databases/gwas/summary_statistics/GCST90200001-GCST90201000/GCST90200501/GCST90200501_buildGRCh38.tsv.gz
GCST90200502	X-12707 levels	7,461 European ancestry individuals	ftp://ftp.ebi.ac.uk/pub/databases/gwas/summary_statistics/GCST90200001-GCST90201000/GCST90200502/GCST90200502_buildGRCh38.tsv.gz
GCST90200503	X-12729 levels	7,446 European ancestry individuals	ftp://ftp.ebi.ac.uk/pub/databases/gwas/summary_statistics/GCST90200001-GCST90201000/GCST90200503/GCST90200503_buildGRCh38.tsv.gz
GCST90200504	X-12830 levels	5,725 European ancestry individuals	ftp://ftp.ebi.ac.uk/pub/databases/gwas/summary_statistics/GCST90200001-GCST90201000/GCST90200504/GCST90200504_buildGRCh38.tsv.gz
GCST90200505	X-12818 levels	6,246 European ancestry individuals	ftp://ftp.ebi.ac.uk/pub/databases/gwas/summary_statistics/GCST90200001-GCST90201000/GCST90200505/GCST90200505_buildGRCh38.tsv.gz
GCST90200506	X-12812 levels	6,435 European ancestry individuals	ftp://ftp.ebi.ac.uk/pub/databases/gwas/summary_statistics/GCST90200001-GCST90201000/GCST90200506/GCST90200506_buildGRCh38.tsv.gz
GCST90200507	X-12822 levels	7,957 European ancestry individuals	ftp://ftp.ebi.ac.uk/pub/databases/gwas/summary_statistics/GCST90200001-GCST90201000/GCST90200507/GCST90200507_buildGRCh38.tsv.gz
GCST90200508	X-12738 levels	5,874 European ancestry individuals	ftp://ftp.ebi.ac.uk/pub/databases/gwas/summary_statistics/GCST90200001-GCST90201000/GCST90200508/GCST90200508_buildGRCh38.tsv.gz
GCST90200509	X-12544 levels	7,471 European ancestry individuals	ftp://ftp.ebi.ac.uk/pub/databases/gwas/summary_statistics/GCST90200001-GCST90201000/GCST90200509/GCST90200509_buildGRCh38.tsv.gz
GCST90200510	X-12680 levels	8,255 European ancestry individuals	ftp://ftp.ebi.ac.uk/pub/databases/gwas/summary_statistics/GCST90200001-GCST90201000/GCST90200510/GCST90200510_buildGRCh38.tsv.gz
GCST90200511	X-12906 levels	7,896 European ancestry individuals	ftp://ftp.ebi.ac.uk/pub/databases/gwas/summary_statistics/GCST90200001-GCST90201000/GCST90200511/GCST90200511_buildGRCh38.tsv.gz
GCST90200512	X-13684 levels	8,112 European ancestry individuals	ftp://ftp.ebi.ac.uk/pub/databases/gwas/summary_statistics/GCST90200001-GCST90201000/GCST90200512/GCST90200512_buildGRCh38.tsv.gz
GCST90200513	X-13507 levels	7,936 European ancestry individuals	ftp://ftp.ebi.ac.uk/pub/databases/gwas/summary_statistics/GCST90200001-GCST90201000/GCST90200513/GCST90200513_buildGRCh38.tsv.gz
GCST90200514	X-12851 levels	7,385 European ancestry individuals	ftp://ftp.ebi.ac.uk/pub/databases/gwas/summary_statistics/GCST90200001-GCST90201000/GCST90200514/GCST90200514_buildGRCh38.tsv.gz
GCST90200515	X-12849 levels	7,555 European ancestry individuals	ftp://ftp.ebi.ac.uk/pub/databases/gwas/summary_statistics/GCST90200001-GCST90201000/GCST90200515/GCST90200515_buildGRCh38.tsv.gz
GCST90200516	X-12847 levels	7,790 European ancestry individuals	ftp://ftp.ebi.ac.uk/pub/databases/gwas/summary_statistics/GCST90200001-GCST90201000/GCST90200516/GCST90200516_buildGRCh38.tsv.gz
GCST90200517	X-13553 levels	8,118 European ancestry individuals	ftp://ftp.ebi.ac.uk/pub/databases/gwas/summary_statistics/GCST90200001-GCST90201000/GCST90200517/GCST90200517_buildGRCh38.tsv.gz
GCST90200518	X-12839 levels	4,867 European ancestry individuals	ftp://ftp.ebi.ac.uk/pub/databases/gwas/summary_statistics/GCST90200001-GCST90201000/GCST90200518/GCST90200518_buildGRCh38.tsv.gz
GCST90200519	X-13729 levels	7,724 European ancestry individuals	ftp://ftp.ebi.ac.uk/pub/databases/gwas/summary_statistics/GCST90200001-GCST90201000/GCST90200519/GCST90200519_buildGRCh38.tsv.gz
GCST90200520	X-13007 levels	6,270 European ancestry individuals	ftp://ftp.ebi.ac.uk/pub/databases/gwas/summary_statistics/GCST90200001-GCST90201000/GCST90200520/GCST90200520_buildGRCh38.tsv.gz
GCST90200521	X-13844 levels	7,501 European ancestry individuals	ftp://ftp.ebi.ac.uk/pub/databases/gwas/summary_statistics/GCST90200001-GCST90201000/GCST90200521/GCST90200521_buildGRCh38.tsv.gz
GCST90200522	X-13728 levels	7,905 European ancestry individuals	ftp://ftp.ebi.ac.uk/pub/databases/gwas/summary_statistics/GCST90200001-GCST90201000/GCST90200522/GCST90200522_buildGRCh38.tsv.gz
GCST90200523	X-12844 levels	8,231 European ancestry individuals	ftp://ftp.ebi.ac.uk/pub/databases/gwas/summary_statistics/GCST90200001-GCST90201000/GCST90200523/GCST90200523_buildGRCh38.tsv.gz
GCST90200524	X-13695 levels	6,486 European ancestry individuals	ftp://ftp.ebi.ac.uk/pub/databases/gwas/summary_statistics/GCST90200001-GCST90201000/GCST90200524/GCST90200524_buildGRCh38.tsv.gz
GCST90200525	X-13723 levels	5,269 European ancestry individuals	ftp://ftp.ebi.ac.uk/pub/databases/gwas/summary_statistics/GCST90200001-GCST90201000/GCST90200525/GCST90200525_buildGRCh38.tsv.gz
GCST90200526	X-14056 levels	8,242 European ancestry individuals	ftp://ftp.ebi.ac.uk/pub/databases/gwas/summary_statistics/GCST90200001-GCST90201000/GCST90200526/GCST90200526_buildGRCh38.tsv.gz
GCST90200527	X-13866 levels	8,252 European ancestry individuals	ftp://ftp.ebi.ac.uk/pub/databases/gwas/summary_statistics/GCST90200001-GCST90201000/GCST90200527/GCST90200527_buildGRCh38.tsv.gz
GCST90200528	X-17146 levels	7,778 European ancestry individuals	ftp://ftp.ebi.ac.uk/pub/databases/gwas/summary_statistics/GCST90200001-GCST90201000/GCST90200528/GCST90200528_buildGRCh38.tsv.gz
GCST90200529	X-16397 levels	8,057 European ancestry individuals	ftp://ftp.ebi.ac.uk/pub/databases/gwas/summary_statistics/GCST90200001-GCST90201000/GCST90200529/GCST90200529_buildGRCh38.tsv.gz
GCST90200530	X-17335 levels	7,747 European ancestry individuals	ftp://ftp.ebi.ac.uk/pub/databases/gwas/summary_statistics/GCST90200001-GCST90201000/GCST90200530/GCST90200530_buildGRCh38.tsv.gz
GCST90200531	X-16964 levels	8,048 European ancestry individuals	ftp://ftp.ebi.ac.uk/pub/databases/gwas/summary_statistics/GCST90200001-GCST90201000/GCST90200531/GCST90200531_buildGRCh38.tsv.gz
GCST90200532	X-16935 levels	7,804 European ancestry individuals	ftp://ftp.ebi.ac.uk/pub/databases/gwas/summary_statistics/GCST90200001-GCST90201000/GCST90200532/GCST90200532_buildGRCh38.tsv.gz
GCST90200533	X-15486 levels	8,236 European ancestry individuals	ftp://ftp.ebi.ac.uk/pub/databases/gwas/summary_statistics/GCST90200001-GCST90201000/GCST90200533/GCST90200533_buildGRCh38.tsv.gz
GCST90200534	X-16580 levels	8,254 European ancestry individuals	ftp://ftp.ebi.ac.uk/pub/databases/gwas/summary_statistics/GCST90200001-GCST90201000/GCST90200534/GCST90200534_buildGRCh38.tsv.gz
GCST90200535	X-17325 levels	7,448 European ancestry individuals	ftp://ftp.ebi.ac.uk/pub/databases/gwas/summary_statistics/GCST90200001-GCST90201000/GCST90200535/GCST90200535_buildGRCh38.tsv.gz
GCST90200536	X-17328 levels	5,856 European ancestry individuals	ftp://ftp.ebi.ac.uk/pub/databases/gwas/summary_statistics/GCST90200001-GCST90201000/GCST90200536/GCST90200536_buildGRCh38.tsv.gz
GCST90200537	X-16087 levels	7,071 European ancestry individuals	ftp://ftp.ebi.ac.uk/pub/databases/gwas/summary_statistics/GCST90200001-GCST90201000/GCST90200537/GCST90200537_buildGRCh38.tsv.gz
GCST90200538	X-17010 levels	7,879 European ancestry individuals	ftp://ftp.ebi.ac.uk/pub/databases/gwas/summary_statistics/GCST90200001-GCST90201000/GCST90200538/GCST90200538_buildGRCh38.tsv.gz
GCST90200539	X-14939 levels	8,250 European ancestry individuals	ftp://ftp.ebi.ac.uk/pub/databases/gwas/summary_statistics/GCST90200001-GCST90201000/GCST90200539/GCST90200539_buildGRCh38.tsv.gz
GCST90200540	X-15461 levels	8,144 European ancestry individuals	ftp://ftp.ebi.ac.uk/pub/databases/gwas/summary_statistics/GCST90200001-GCST90201000/GCST90200540/GCST90200540_buildGRCh38.tsv.gz
GCST90200541	X-15523 levels	8,071 European ancestry individuals	ftp://ftp.ebi.ac.uk/pub/databases/gwas/summary_statistics/GCST90200001-GCST90201000/GCST90200541/GCST90200541_buildGRCh38.tsv.gz
GCST90200542	X-15728 levels	7,874 European ancestry individuals	ftp://ftp.ebi.ac.uk/pub/databases/gwas/summary_statistics/GCST90200001-GCST90201000/GCST90200542/GCST90200542_buildGRCh38.tsv.gz
GCST90200543	X-15503 levels	8,237 European ancestry individuals	ftp://ftp.ebi.ac.uk/pub/databases/gwas/summary_statistics/GCST90200001-GCST90201000/GCST90200543/GCST90200543_buildGRCh38.tsv.gz
GCST90200544	X-16124 levels	5,337 European ancestry individuals	ftp://ftp.ebi.ac.uk/pub/databases/gwas/summary_statistics/GCST90200001-GCST90201000/GCST90200544/GCST90200544_buildGRCh38.tsv.gz
GCST90200545	X-17438 levels	6,913 European ancestry individuals	ftp://ftp.ebi.ac.uk/pub/databases/gwas/summary_statistics/GCST90200001-GCST90201000/GCST90200545/GCST90200545_buildGRCh38.tsv.gz
GCST90200546	X-17354 levels	5,375 European ancestry individuals	ftp://ftp.ebi.ac.uk/pub/databases/gwas/summary_statistics/GCST90200001-GCST90201000/GCST90200546/GCST90200546_buildGRCh38.tsv.gz
GCST90200547	X-17654 levels	7,690 European ancestry individuals	ftp://ftp.ebi.ac.uk/pub/databases/gwas/summary_statistics/GCST90200001-GCST90201000/GCST90200547/GCST90200547_buildGRCh38.tsv.gz
GCST90200548	X-17676 levels	8,118 European ancestry individuals	ftp://ftp.ebi.ac.uk/pub/databases/gwas/summary_statistics/GCST90200001-GCST90201000/GCST90200548/GCST90200548_buildGRCh38.tsv.gz
GCST90200549	X-17367 levels	6,092 European ancestry individuals	ftp://ftp.ebi.ac.uk/pub/databases/gwas/summary_statistics/GCST90200001-GCST90201000/GCST90200549/GCST90200549_buildGRCh38.tsv.gz
GCST90200550	X-17357 levels	8,041 European ancestry individuals	ftp://ftp.ebi.ac.uk/pub/databases/gwas/summary_statistics/GCST90200001-GCST90201000/GCST90200550/GCST90200550_buildGRCh38.tsv.gz
GCST90200551	X-18886 levels	8,198 European ancestry individuals	ftp://ftp.ebi.ac.uk/pub/databases/gwas/summary_statistics/GCST90200001-GCST90201000/GCST90200551/GCST90200551_buildGRCh38.tsv.gz
GCST90200552	X-18887 levels	6,790 European ancestry individuals	ftp://ftp.ebi.ac.uk/pub/databases/gwas/summary_statistics/GCST90200001-GCST90201000/GCST90200552/GCST90200552_buildGRCh38.tsv.gz
GCST90200553	X-17653 levels	8,025 European ancestry individuals	ftp://ftp.ebi.ac.uk/pub/databases/gwas/summary_statistics/GCST90200001-GCST90201000/GCST90200553/GCST90200553_buildGRCh38.tsv.gz
GCST90200554	X-17346 levels	6,459 European ancestry individuals	ftp://ftp.ebi.ac.uk/pub/databases/gwas/summary_statistics/GCST90200001-GCST90201000/GCST90200554/GCST90200554_buildGRCh38.tsv.gz
GCST90200555	X-17690 levels	7,043 European ancestry individuals	ftp://ftp.ebi.ac.uk/pub/databases/gwas/summary_statistics/GCST90200001-GCST90201000/GCST90200555/GCST90200555_buildGRCh38.tsv.gz
GCST90200556	X-18345 levels	5,476 European ancestry individuals	ftp://ftp.ebi.ac.uk/pub/databases/gwas/summary_statistics/GCST90200001-GCST90201000/GCST90200556/GCST90200556_buildGRCh38.tsv.gz
GCST90200557	X-17685 levels	7,327 European ancestry individuals	ftp://ftp.ebi.ac.uk/pub/databases/gwas/summary_statistics/GCST90200001-GCST90201000/GCST90200557/GCST90200557_buildGRCh38.tsv.gz
GCST90200558	X-18888 levels	6,974 European ancestry individuals	ftp://ftp.ebi.ac.uk/pub/databases/gwas/summary_statistics/GCST90200001-GCST90201000/GCST90200558/GCST90200558_buildGRCh38.tsv.gz
GCST90200559	X-18901 levels	8,128 European ancestry individuals	ftp://ftp.ebi.ac.uk/pub/databases/gwas/summary_statistics/GCST90200001-GCST90201000/GCST90200559/GCST90200559_buildGRCh38.tsv.gz
GCST90200560	X-17351 levels	7,281 European ancestry individuals	ftp://ftp.ebi.ac.uk/pub/databases/gwas/summary_statistics/GCST90200001-GCST90201000/GCST90200560/GCST90200560_buildGRCh38.tsv.gz
GCST90200561	X-18779 levels	8,144 European ancestry individuals	ftp://ftp.ebi.ac.uk/pub/databases/gwas/summary_statistics/GCST90200001-GCST90201000/GCST90200561/GCST90200561_buildGRCh38.tsv.gz
GCST90200562	X-21286 levels	8,231 European ancestry individuals	ftp://ftp.ebi.ac.uk/pub/databases/gwas/summary_statistics/GCST90200001-GCST90201000/GCST90200562/GCST90200562_buildGRCh38.tsv.gz
GCST90200563	X-21355 levels	8,257 European ancestry individuals	ftp://ftp.ebi.ac.uk/pub/databases/gwas/summary_statistics/GCST90200001-GCST90201000/GCST90200563/GCST90200563_buildGRCh38.tsv.gz
GCST90200564	X-21319 levels	8,109 European ancestry individuals	ftp://ftp.ebi.ac.uk/pub/databases/gwas/summary_statistics/GCST90200001-GCST90201000/GCST90200564/GCST90200564_buildGRCh38.tsv.gz
GCST90200565	X-21258 levels	8,198 European ancestry individuals	ftp://ftp.ebi.ac.uk/pub/databases/gwas/summary_statistics/GCST90200001-GCST90201000/GCST90200565/GCST90200565_buildGRCh38.tsv.gz
GCST90200566	X-21364 levels	8,203 European ancestry individuals	ftp://ftp.ebi.ac.uk/pub/databases/gwas/summary_statistics/GCST90200001-GCST90201000/GCST90200566/GCST90200566_buildGRCh38.tsv.gz
GCST90200567	X-21353 levels	8,265 European ancestry individuals	ftp://ftp.ebi.ac.uk/pub/databases/gwas/summary_statistics/GCST90200001-GCST90201000/GCST90200567/GCST90200567_buildGRCh38.tsv.gz
GCST90200568	X-19438 levels	7,259 European ancestry individuals	ftp://ftp.ebi.ac.uk/pub/databases/gwas/summary_statistics/GCST90200001-GCST90201000/GCST90200568/GCST90200568_buildGRCh38.tsv.gz
GCST90200569	X-18913 levels	8,271 European ancestry individuals	ftp://ftp.ebi.ac.uk/pub/databases/gwas/summary_statistics/GCST90200001-GCST90201000/GCST90200569/GCST90200569_buildGRCh38.tsv.gz
GCST90200570	X-18921 levels	8,257 European ancestry individuals	ftp://ftp.ebi.ac.uk/pub/databases/gwas/summary_statistics/GCST90200001-GCST90201000/GCST90200570/GCST90200570_buildGRCh38.tsv.gz
GCST90200571	X-21339 levels	8,203 European ancestry individuals	ftp://ftp.ebi.ac.uk/pub/databases/gwas/summary_statistics/GCST90200001-GCST90201000/GCST90200571/GCST90200571_buildGRCh38.tsv.gz
GCST90200572	X-19299 levels	6,100 European ancestry individuals	ftp://ftp.ebi.ac.uk/pub/databases/gwas/summary_statistics/GCST90200001-GCST90201000/GCST90200572/GCST90200572_buildGRCh38.tsv.gz
GCST90200573	X-18935 levels	4,952 European ancestry individuals	ftp://ftp.ebi.ac.uk/pub/databases/gwas/summary_statistics/GCST90200001-GCST90201000/GCST90200573/GCST90200573_buildGRCh38.tsv.gz
GCST90200574	X-21310 levels	7,801 European ancestry individuals	ftp://ftp.ebi.ac.uk/pub/databases/gwas/summary_statistics/GCST90200001-GCST90201000/GCST90200574/GCST90200574_buildGRCh38.tsv.gz
GCST90200575	X-21283 levels	7,055 European ancestry individuals	ftp://ftp.ebi.ac.uk/pub/databases/gwas/summary_statistics/GCST90200001-GCST90201000/GCST90200575/GCST90200575_buildGRCh38.tsv.gz
GCST90200576	X-21285 levels	6,180 European ancestry individuals	ftp://ftp.ebi.ac.uk/pub/databases/gwas/summary_statistics/GCST90200001-GCST90201000/GCST90200576/GCST90200576_buildGRCh38.tsv.gz
GCST90200577	X-21312 levels	4,897 European ancestry individuals	ftp://ftp.ebi.ac.uk/pub/databases/gwas/summary_statistics/GCST90200001-GCST90201000/GCST90200577/GCST90200577_buildGRCh38.tsv.gz
GCST90200578	X-18922 levels	8,174 European ancestry individuals	ftp://ftp.ebi.ac.uk/pub/databases/gwas/summary_statistics/GCST90200001-GCST90201000/GCST90200578/GCST90200578_buildGRCh38.tsv.gz
GCST90200579	X-21442 levels	6,827 European ancestry individuals	ftp://ftp.ebi.ac.uk/pub/databases/gwas/summary_statistics/GCST90200001-GCST90201000/GCST90200579/GCST90200579_buildGRCh38.tsv.gz
GCST90200580	X-21796 levels	8,130 European ancestry individuals	ftp://ftp.ebi.ac.uk/pub/databases/gwas/summary_statistics/GCST90200001-GCST90201000/GCST90200580/GCST90200580_buildGRCh38.tsv.gz
GCST90200581	X-21441 levels	8,030 European ancestry individuals	ftp://ftp.ebi.ac.uk/pub/databases/gwas/summary_statistics/GCST90200001-GCST90201000/GCST90200581/GCST90200581_buildGRCh38.tsv.gz
GCST90200582	X-21752 levels	6,526 European ancestry individuals	ftp://ftp.ebi.ac.uk/pub/databases/gwas/summary_statistics/GCST90200001-GCST90201000/GCST90200582/GCST90200582_buildGRCh38.tsv.gz
GCST90200583	X-21807 levels	5,602 European ancestry individuals	ftp://ftp.ebi.ac.uk/pub/databases/gwas/summary_statistics/GCST90200001-GCST90201000/GCST90200583/GCST90200583_buildGRCh38.tsv.gz
GCST90200584	X-21736 levels	8,232 European ancestry individuals	ftp://ftp.ebi.ac.uk/pub/databases/gwas/summary_statistics/GCST90200001-GCST90201000/GCST90200584/GCST90200584_buildGRCh38.tsv.gz
GCST90200585	X-21829 levels	8,217 European ancestry individuals	ftp://ftp.ebi.ac.uk/pub/databases/gwas/summary_statistics/GCST90200001-GCST90201000/GCST90200585/GCST90200585_buildGRCh38.tsv.gz
GCST90200586	X-21471 levels	7,982 European ancestry individuals	ftp://ftp.ebi.ac.uk/pub/databases/gwas/summary_statistics/GCST90200001-GCST90201000/GCST90200586/GCST90200586_buildGRCh38.tsv.gz
GCST90200587	X-21733 levels	6,916 European ancestry individuals	ftp://ftp.ebi.ac.uk/pub/databases/gwas/summary_statistics/GCST90200001-GCST90201000/GCST90200587/GCST90200587_buildGRCh38.tsv.gz
GCST90200588	X-21742 levels	5,918 European ancestry individuals	ftp://ftp.ebi.ac.uk/pub/databases/gwas/summary_statistics/GCST90200001-GCST90201000/GCST90200588/GCST90200588_buildGRCh38.tsv.gz
GCST90200589	X-21821 levels	7,699 European ancestry individuals	ftp://ftp.ebi.ac.uk/pub/databases/gwas/summary_statistics/GCST90200001-GCST90201000/GCST90200589/GCST90200589_buildGRCh38.tsv.gz
GCST90200590	X-21470 levels	7,700 European ancestry individuals	ftp://ftp.ebi.ac.uk/pub/databases/gwas/summary_statistics/GCST90200001-GCST90201000/GCST90200590/GCST90200590_buildGRCh38.tsv.gz
GCST90200591	X-21383 levels	8,226 European ancestry individuals	ftp://ftp.ebi.ac.uk/pub/databases/gwas/summary_statistics/GCST90200001-GCST90201000/GCST90200591/GCST90200591_buildGRCh38.tsv.gz
GCST90200592	X-21607 levels	7,975 European ancestry individuals	ftp://ftp.ebi.ac.uk/pub/databases/gwas/summary_statistics/GCST90200001-GCST90201000/GCST90200592/GCST90200592_buildGRCh38.tsv.gz
GCST90200593	X-21834 levels	7,466 European ancestry individuals	ftp://ftp.ebi.ac.uk/pub/databases/gwas/summary_statistics/GCST90200001-GCST90201000/GCST90200593/GCST90200593_buildGRCh38.tsv.gz
GCST90200594	X-21467 levels	8,195 European ancestry individuals	ftp://ftp.ebi.ac.uk/pub/databases/gwas/summary_statistics/GCST90200001-GCST90201000/GCST90200594/GCST90200594_buildGRCh38.tsv.gz
GCST90200595	X-22776 levels	6,944 European ancestry individuals	ftp://ftp.ebi.ac.uk/pub/databases/gwas/summary_statistics/GCST90200001-GCST90201000/GCST90200595/GCST90200595_buildGRCh38.tsv.gz
GCST90200596	X-23655 levels	6,764 European ancestry individuals	ftp://ftp.ebi.ac.uk/pub/databases/gwas/summary_statistics/GCST90200001-GCST90201000/GCST90200596/GCST90200596_buildGRCh38.tsv.gz
GCST90200597	X-22834 levels	6,531 European ancestry individuals	ftp://ftp.ebi.ac.uk/pub/databases/gwas/summary_statistics/GCST90200001-GCST90201000/GCST90200597/GCST90200597_buildGRCh38.tsv.gz
GCST90200598	X-22771 levels	8,087 European ancestry individuals	ftp://ftp.ebi.ac.uk/pub/databases/gwas/summary_statistics/GCST90200001-GCST90201000/GCST90200598/GCST90200598_buildGRCh38.tsv.gz
GCST90200599	X-23639 levels	8,272 European ancestry individuals	ftp://ftp.ebi.ac.uk/pub/databases/gwas/summary_statistics/GCST90200001-GCST90201000/GCST90200599/GCST90200599_buildGRCh38.tsv.gz
GCST90200600	X-23648 levels	7,357 European ancestry individuals	ftp://ftp.ebi.ac.uk/pub/databases/gwas/summary_statistics/GCST90200001-GCST90201000/GCST90200600/GCST90200600_buildGRCh38.tsv.gz
GCST90200601	X-23654 levels	8,241 European ancestry individuals	ftp://ftp.ebi.ac.uk/pub/databases/gwas/summary_statistics/GCST90200001-GCST90201000/GCST90200601/GCST90200601_buildGRCh38.tsv.gz
GCST90200602	X-22520 levels	5,389 European ancestry individuals	ftp://ftp.ebi.ac.uk/pub/databases/gwas/summary_statistics/GCST90200001-GCST90201000/GCST90200602/GCST90200602_buildGRCh38.tsv.gz
GCST90200603	X-23641 levels	6,673 European ancestry individuals	ftp://ftp.ebi.ac.uk/pub/databases/gwas/summary_statistics/GCST90200001-GCST90201000/GCST90200603/GCST90200603_buildGRCh38.tsv.gz
GCST90200604	X-23276 levels	5,407 European ancestry individuals	ftp://ftp.ebi.ac.uk/pub/databases/gwas/summary_statistics/GCST90200001-GCST90201000/GCST90200604/GCST90200604_buildGRCh38.tsv.gz
GCST90200605	X-21845 levels	4,874 European ancestry individuals	ftp://ftp.ebi.ac.uk/pub/databases/gwas/summary_statistics/GCST90200001-GCST90201000/GCST90200605/GCST90200605_buildGRCh38.tsv.gz
GCST90200606	X-22509 levels	5,423 European ancestry individuals	ftp://ftp.ebi.ac.uk/pub/databases/gwas/summary_statistics/GCST90200001-GCST90201000/GCST90200606/GCST90200606_buildGRCh38.tsv.gz
GCST90200607	X-23644 levels	8,250 European ancestry individuals	ftp://ftp.ebi.ac.uk/pub/databases/gwas/summary_statistics/GCST90200001-GCST90201000/GCST90200607/GCST90200607_buildGRCh38.tsv.gz
GCST90200608	X-22162 levels	8,249 European ancestry individuals	ftp://ftp.ebi.ac.uk/pub/databases/gwas/summary_statistics/GCST90200001-GCST90201000/GCST90200608/GCST90200608_buildGRCh38.tsv.gz
GCST90200609	X-23587 levels	7,662 European ancestry individuals	ftp://ftp.ebi.ac.uk/pub/databases/gwas/summary_statistics/GCST90200001-GCST90201000/GCST90200609/GCST90200609_buildGRCh38.tsv.gz
GCST90200610	X-23593 levels	7,988 European ancestry individuals	ftp://ftp.ebi.ac.uk/pub/databases/gwas/summary_statistics/GCST90200001-GCST90201000/GCST90200610/GCST90200610_buildGRCh38.tsv.gz
GCST90200611	X-23636 levels	8,251 European ancestry individuals	ftp://ftp.ebi.ac.uk/pub/databases/gwas/summary_statistics/GCST90200001-GCST90201000/GCST90200611/GCST90200611_buildGRCh38.tsv.gz
GCST90200612	X-23678 levels	5,745 European ancestry individuals	ftp://ftp.ebi.ac.uk/pub/databases/gwas/summary_statistics/GCST90200001-GCST90201000/GCST90200612/GCST90200612_buildGRCh38.tsv.gz
GCST90200613	X-23680 levels	8,215 European ancestry individuals	ftp://ftp.ebi.ac.uk/pub/databases/gwas/summary_statistics/GCST90200001-GCST90201000/GCST90200613/GCST90200613_buildGRCh38.tsv.gz
GCST90200614	X-23780 levels	7,878 European ancestry individuals	ftp://ftp.ebi.ac.uk/pub/databases/gwas/summary_statistics/GCST90200001-GCST90201000/GCST90200614/GCST90200614_buildGRCh38.tsv.gz
GCST90200615	X-23974 levels	7,752 European ancestry individuals	ftp://ftp.ebi.ac.uk/pub/databases/gwas/summary_statistics/GCST90200001-GCST90201000/GCST90200615/GCST90200615_buildGRCh38.tsv.gz
GCST90200616	X-23659 levels	8,176 European ancestry individuals	ftp://ftp.ebi.ac.uk/pub/databases/gwas/summary_statistics/GCST90200001-GCST90201000/GCST90200616/GCST90200616_buildGRCh38.tsv.gz
GCST90200617	X-23665 levels	8,214 European ancestry individuals	ftp://ftp.ebi.ac.uk/pub/databases/gwas/summary_statistics/GCST90200001-GCST90201000/GCST90200617/GCST90200617_buildGRCh38.tsv.gz
GCST90200618	X-23782 levels	8,263 European ancestry individuals	ftp://ftp.ebi.ac.uk/pub/databases/gwas/summary_statistics/GCST90200001-GCST90201000/GCST90200618/GCST90200618_buildGRCh38.tsv.gz
GCST90200619	X-24295 levels	7,987 European ancestry individuals	ftp://ftp.ebi.ac.uk/pub/databases/gwas/summary_statistics/GCST90200001-GCST90201000/GCST90200619/GCST90200619_buildGRCh38.tsv.gz
GCST90200620	X-24243 levels	7,540 European ancestry individuals	ftp://ftp.ebi.ac.uk/pub/databases/gwas/summary_statistics/GCST90200001-GCST90201000/GCST90200620/GCST90200620_buildGRCh38.tsv.gz
GCST90200621	X-23739 levels	8,249 European ancestry individuals	ftp://ftp.ebi.ac.uk/pub/databases/gwas/summary_statistics/GCST90200001-GCST90201000/GCST90200621/GCST90200621_buildGRCh38.tsv.gz
GCST90200622	X-23997 levels	7,804 European ancestry individuals	ftp://ftp.ebi.ac.uk/pub/databases/gwas/summary_statistics/GCST90200001-GCST90201000/GCST90200622/GCST90200622_buildGRCh38.tsv.gz
GCST90200623	X-24241 levels	8,053 European ancestry individuals	ftp://ftp.ebi.ac.uk/pub/databases/gwas/summary_statistics/GCST90200001-GCST90201000/GCST90200623/GCST90200623_buildGRCh38.tsv.gz
GCST90200624	X-24328 levels	7,807 European ancestry individuals	ftp://ftp.ebi.ac.uk/pub/databases/gwas/summary_statistics/GCST90200001-GCST90201000/GCST90200624/GCST90200624_buildGRCh38.tsv.gz
GCST90200625	X-24456 levels	6,523 European ancestry individuals	ftp://ftp.ebi.ac.uk/pub/databases/gwas/summary_statistics/GCST90200001-GCST90201000/GCST90200625/GCST90200625_buildGRCh38.tsv.gz
GCST90200626	X-24418 levels	5,952 European ancestry individuals	ftp://ftp.ebi.ac.uk/pub/databases/gwas/summary_statistics/GCST90200001-GCST90201000/GCST90200626/GCST90200626_buildGRCh38.tsv.gz
GCST90200627	X-24344 levels	5,457 European ancestry individuals	ftp://ftp.ebi.ac.uk/pub/databases/gwas/summary_statistics/GCST90200001-GCST90201000/GCST90200627/GCST90200627_buildGRCh38.tsv.gz
GCST90200628	X-24556 levels	8,004 European ancestry individuals	ftp://ftp.ebi.ac.uk/pub/databases/gwas/summary_statistics/GCST90200001-GCST90201000/GCST90200628/GCST90200628_buildGRCh38.tsv.gz
GCST90200629	X-24337 levels	8,088 European ancestry individuals	ftp://ftp.ebi.ac.uk/pub/databases/gwas/summary_statistics/GCST90200001-GCST90201000/GCST90200629/GCST90200629_buildGRCh38.tsv.gz
GCST90200630	X-24546 levels	6,391 European ancestry individuals	ftp://ftp.ebi.ac.uk/pub/databases/gwas/summary_statistics/GCST90200001-GCST90201000/GCST90200630/GCST90200630_buildGRCh38.tsv.gz
GCST90200631	X-24306 levels	8,074 European ancestry individuals	ftp://ftp.ebi.ac.uk/pub/databases/gwas/summary_statistics/GCST90200001-GCST90201000/GCST90200631/GCST90200631_buildGRCh38.tsv.gz
GCST90200632	X-24307 levels	8,119 European ancestry individuals	ftp://ftp.ebi.ac.uk/pub/databases/gwas/summary_statistics/GCST90200001-GCST90201000/GCST90200632/GCST90200632_buildGRCh38.tsv.gz
GCST90200633	X-24334 levels	6,975 European ancestry individuals	ftp://ftp.ebi.ac.uk/pub/databases/gwas/summary_statistics/GCST90200001-GCST90201000/GCST90200633/GCST90200633_buildGRCh38.tsv.gz
GCST90200634	X-24518 levels	6,131 European ancestry individuals	ftp://ftp.ebi.ac.uk/pub/databases/gwas/summary_statistics/GCST90200001-GCST90201000/GCST90200634/GCST90200634_buildGRCh38.tsv.gz
GCST90200635	X-24494 levels	6,767 European ancestry individuals	ftp://ftp.ebi.ac.uk/pub/databases/gwas/summary_statistics/GCST90200001-GCST90201000/GCST90200635/GCST90200635_buildGRCh38.tsv.gz
GCST90200636	X-24544 levels	7,939 European ancestry individuals	ftp://ftp.ebi.ac.uk/pub/databases/gwas/summary_statistics/GCST90200001-GCST90201000/GCST90200636/GCST90200636_buildGRCh38.tsv.gz
GCST90200637	X-24531 levels	6,455 European ancestry individuals	ftp://ftp.ebi.ac.uk/pub/databases/gwas/summary_statistics/GCST90200001-GCST90201000/GCST90200637/GCST90200637_buildGRCh38.tsv.gz
GCST90200638	X-24811 levels	6,349 European ancestry individuals	ftp://ftp.ebi.ac.uk/pub/databases/gwas/summary_statistics/GCST90200001-GCST90201000/GCST90200638/GCST90200638_buildGRCh38.tsv.gz
GCST90200639	X-24757 levels	6,251 European ancestry individuals	ftp://ftp.ebi.ac.uk/pub/databases/gwas/summary_statistics/GCST90200001-GCST90201000/GCST90200639/GCST90200639_buildGRCh38.tsv.gz
GCST90200640	X-24978 levels	5,151 European ancestry individuals	ftp://ftp.ebi.ac.uk/pub/databases/gwas/summary_statistics/GCST90200001-GCST90201000/GCST90200640/GCST90200640_buildGRCh38.tsv.gz
GCST90200641	X-24970 levels	8,263 European ancestry individuals	ftp://ftp.ebi.ac.uk/pub/databases/gwas/summary_statistics/GCST90200001-GCST90201000/GCST90200641/GCST90200641_buildGRCh38.tsv.gz
GCST90200642	X-24795 levels	4,986 European ancestry individuals	ftp://ftp.ebi.ac.uk/pub/databases/gwas/summary_statistics/GCST90200001-GCST90201000/GCST90200642/GCST90200642_buildGRCh38.tsv.gz
GCST90200643	X-24951 levels	8,208 European ancestry individuals	ftp://ftp.ebi.ac.uk/pub/databases/gwas/summary_statistics/GCST90200001-GCST90201000/GCST90200643/GCST90200643_buildGRCh38.tsv.gz
GCST90200644	X-24728 levels	8,160 European ancestry individuals	ftp://ftp.ebi.ac.uk/pub/databases/gwas/summary_statistics/GCST90200001-GCST90201000/GCST90200644/GCST90200644_buildGRCh38.tsv.gz
GCST90200645	X-24565 levels	4,364 European ancestry individuals	ftp://ftp.ebi.ac.uk/pub/databases/gwas/summary_statistics/GCST90200001-GCST90201000/GCST90200645/GCST90200645_buildGRCh38.tsv.gz
GCST90200646	X-24801 levels	8,059 European ancestry individuals	ftp://ftp.ebi.ac.uk/pub/databases/gwas/summary_statistics/GCST90200001-GCST90201000/GCST90200646/GCST90200646_buildGRCh38.tsv.gz
GCST90200647	X-24736 levels	4,846 European ancestry individuals	ftp://ftp.ebi.ac.uk/pub/databases/gwas/summary_statistics/GCST90200001-GCST90201000/GCST90200647/GCST90200647_buildGRCh38.tsv.gz
GCST90200648	X-24585 levels	8,241 European ancestry individuals	ftp://ftp.ebi.ac.uk/pub/databases/gwas/summary_statistics/GCST90200001-GCST90201000/GCST90200648/GCST90200648_buildGRCh38.tsv.gz
GCST90200649	X-24588 levels	8,239 European ancestry individuals	ftp://ftp.ebi.ac.uk/pub/databases/gwas/summary_statistics/GCST90200001-GCST90201000/GCST90200649/GCST90200649_buildGRCh38.tsv.gz
GCST90200650	X-25109 levels	7,477 European ancestry individuals	ftp://ftp.ebi.ac.uk/pub/databases/gwas/summary_statistics/GCST90200001-GCST90201000/GCST90200650/GCST90200650_buildGRCh38.tsv.gz
GCST90200651	X-24947 levels	8,002 European ancestry individuals	ftp://ftp.ebi.ac.uk/pub/databases/gwas/summary_statistics/GCST90200001-GCST90201000/GCST90200651/GCST90200651_buildGRCh38.tsv.gz
GCST90200652	X-24949 levels	7,174 European ancestry individuals	ftp://ftp.ebi.ac.uk/pub/databases/gwas/summary_statistics/GCST90200001-GCST90201000/GCST90200652/GCST90200652_buildGRCh38.tsv.gz
GCST90200653	X-24812 levels	7,878 European ancestry individuals	ftp://ftp.ebi.ac.uk/pub/databases/gwas/summary_statistics/GCST90200001-GCST90201000/GCST90200653/GCST90200653_buildGRCh38.tsv.gz
GCST90200654	X-25217 levels	4,098 European ancestry individuals	ftp://ftp.ebi.ac.uk/pub/databases/gwas/summary_statistics/GCST90200001-GCST90201000/GCST90200654/GCST90200654_buildGRCh38.tsv.gz
GCST90200655	X-25828 levels	8,156 European ancestry individuals	ftp://ftp.ebi.ac.uk/pub/databases/gwas/summary_statistics/GCST90200001-GCST90201000/GCST90200655/GCST90200655_buildGRCh38.tsv.gz
GCST90200656	X-25371 levels	8,205 European ancestry individuals	ftp://ftp.ebi.ac.uk/pub/databases/gwas/summary_statistics/GCST90200001-GCST90201000/GCST90200656/GCST90200656_buildGRCh38.tsv.gz
GCST90200657	X-25419 levels	7,994 European ancestry individuals	ftp://ftp.ebi.ac.uk/pub/databases/gwas/summary_statistics/GCST90200001-GCST90201000/GCST90200657/GCST90200657_buildGRCh38.tsv.gz
GCST90200658	X-25265 levels	7,916 European ancestry individuals	ftp://ftp.ebi.ac.uk/pub/databases/gwas/summary_statistics/GCST90200001-GCST90201000/GCST90200658/GCST90200658_buildGRCh38.tsv.gz
GCST90200659	X-25172 levels	8,117 European ancestry individuals	ftp://ftp.ebi.ac.uk/pub/databases/gwas/summary_statistics/GCST90200001-GCST90201000/GCST90200659/GCST90200659_buildGRCh38.tsv.gz
GCST90200660	X-25957 levels	7,335 European ancestry individuals	ftp://ftp.ebi.ac.uk/pub/databases/gwas/summary_statistics/GCST90200001-GCST90201000/GCST90200660/GCST90200660_buildGRCh38.tsv.gz
GCST90200661	X-25422 levels	8,210 European ancestry individuals	ftp://ftp.ebi.ac.uk/pub/databases/gwas/summary_statistics/GCST90200001-GCST90201000/GCST90200661/GCST90200661_buildGRCh38.tsv.gz
GCST90200662	X-25790 levels	8,221 European ancestry individuals	ftp://ftp.ebi.ac.uk/pub/databases/gwas/summary_statistics/GCST90200001-GCST90201000/GCST90200662/GCST90200662_buildGRCh38.tsv.gz
GCST90200663	X-25420 levels	8,271 European ancestry individuals	ftp://ftp.ebi.ac.uk/pub/databases/gwas/summary_statistics/GCST90200001-GCST90201000/GCST90200663/GCST90200663_buildGRCh38.tsv.gz
GCST90200664	X-25810 levels	8,167 European ancestry individuals	ftp://ftp.ebi.ac.uk/pub/databases/gwas/summary_statistics/GCST90200001-GCST90201000/GCST90200664/GCST90200664_buildGRCh38.tsv.gz
GCST90200665	X-25433 levels	6,516 European ancestry individuals	ftp://ftp.ebi.ac.uk/pub/databases/gwas/summary_statistics/GCST90200001-GCST90201000/GCST90200665/GCST90200665_buildGRCh38.tsv.gz
GCST90200666	X-25343 levels	8,195 European ancestry individuals	ftp://ftp.ebi.ac.uk/pub/databases/gwas/summary_statistics/GCST90200001-GCST90201000/GCST90200666/GCST90200666_buildGRCh38.tsv.gz
GCST90200667	X-25271 levels	7,906 European ancestry individuals	ftp://ftp.ebi.ac.uk/pub/databases/gwas/summary_statistics/GCST90200001-GCST90201000/GCST90200667/GCST90200667_buildGRCh38.tsv.gz
GCST90200668	X-25520 levels	7,997 European ancestry individuals	ftp://ftp.ebi.ac.uk/pub/databases/gwas/summary_statistics/GCST90200001-GCST90201000/GCST90200668/GCST90200668_buildGRCh38.tsv.gz
GCST90200669	X-25519 levels	8,080 European ancestry individuals	ftp://ftp.ebi.ac.uk/pub/databases/gwas/summary_statistics/GCST90200001-GCST90201000/GCST90200669/GCST90200669_buildGRCh38.tsv.gz
GCST90200670	X-26111 levels	8,002 European ancestry individuals	ftp://ftp.ebi.ac.uk/pub/databases/gwas/summary_statistics/GCST90200001-GCST90201000/GCST90200670/GCST90200670_buildGRCh38.tsv.gz
GCST90200671	X-26109 levels	6,992 European ancestry individuals	ftp://ftp.ebi.ac.uk/pub/databases/gwas/summary_statistics/GCST90200001-GCST90201000/GCST90200671/GCST90200671_buildGRCh38.tsv.gz
GCST90200672	X-26054 levels	8,046 European ancestry individuals	ftp://ftp.ebi.ac.uk/pub/databases/gwas/summary_statistics/GCST90200001-GCST90201000/GCST90200672/GCST90200672_buildGRCh38.tsv.gz
GCST90200673	Carnitine C4 levels	8,111 European ancestry individuals	ftp://ftp.ebi.ac.uk/pub/databases/gwas/summary_statistics/GCST90200001-GCST90201000/GCST90200673/GCST90200673_buildGRCh38.tsv.gz
GCST90200674	Androsterone sulfate levels	8,182 European ancestry individuals	ftp://ftp.ebi.ac.uk/pub/databases/gwas/summary_statistics/GCST90200001-GCST90201000/GCST90200674/GCST90200674_buildGRCh38.tsv.gz
GCST90200675	N-acetyltyrosine levels	7,841 European ancestry individuals	ftp://ftp.ebi.ac.uk/pub/databases/gwas/summary_statistics/GCST90200001-GCST90201000/GCST90200675/GCST90200675_buildGRCh38.tsv.gz
GCST90200676	N-acetyl-L-glutamine levels	8,181 European ancestry individuals	ftp://ftp.ebi.ac.uk/pub/databases/gwas/summary_statistics/GCST90200001-GCST90201000/GCST90200676/GCST90200676_buildGRCh38.tsv.gz
GCST90200677	N-acetylphenylalanine levels	8,228 European ancestry individuals	ftp://ftp.ebi.ac.uk/pub/databases/gwas/summary_statistics/GCST90200001-GCST90201000/GCST90200677/GCST90200677_buildGRCh38.tsv.gz
GCST90200678	N-acetylasparagine levels	7,935 European ancestry individuals	ftp://ftp.ebi.ac.uk/pub/databases/gwas/summary_statistics/GCST90200001-GCST90201000/GCST90200678/GCST90200678_buildGRCh38.tsv.gz
GCST90200679	N-acetylarginine levels	8,271 European ancestry individuals	ftp://ftp.ebi.ac.uk/pub/databases/gwas/summary_statistics/GCST90200001-GCST90201000/GCST90200679/GCST90200679_buildGRCh38.tsv.gz
GCST90200680	5-acetylamino-6-formylamino-3-methyluracil levels	7,599 European ancestry individuals	ftp://ftp.ebi.ac.uk/pub/databases/gwas/summary_statistics/GCST90200001-GCST90201000/GCST90200680/GCST90200680_buildGRCh38.tsv.gz
GCST90200681	Orotidine levels	8,017 European ancestry individuals	ftp://ftp.ebi.ac.uk/pub/databases/gwas/summary_statistics/GCST90200001-GCST90201000/GCST90200681/GCST90200681_buildGRCh38.tsv.gz
GCST90200682	3-methylcytidine levels	8,117 European ancestry individuals	ftp://ftp.ebi.ac.uk/pub/databases/gwas/summary_statistics/GCST90200001-GCST90201000/GCST90200682/GCST90200682_buildGRCh38.tsv.gz
GCST90200683	N-acetylcitrulline levels	7,324 European ancestry individuals	ftp://ftp.ebi.ac.uk/pub/databases/gwas/summary_statistics/GCST90200001-GCST90201000/GCST90200683/GCST90200683_buildGRCh38.tsv.gz
GCST90200684	N-acetyl-aspartyl-glutamate (naag) levels	7,705 European ancestry individuals	ftp://ftp.ebi.ac.uk/pub/databases/gwas/summary_statistics/GCST90200001-GCST90201000/GCST90200684/GCST90200684_buildGRCh38.tsv.gz
GCST90200685	1-stearoyl-2-arachidonoyl-gpc (18:0/20:4) levels	8,253 European ancestry individuals	ftp://ftp.ebi.ac.uk/pub/databases/gwas/summary_statistics/GCST90200001-GCST90201000/GCST90200685/GCST90200685_buildGRCh38.tsv.gz
GCST90200686	Bilirubin (E,E) levels	8,263 European ancestry individuals	ftp://ftp.ebi.ac.uk/pub/databases/gwas/summary_statistics/GCST90200001-GCST90201000/GCST90200686/GCST90200686_buildGRCh38.tsv.gz
GCST90200687	Bilirubin (E,Z or Z,E) levels	8,238 European ancestry individuals	ftp://ftp.ebi.ac.uk/pub/databases/gwas/summary_statistics/GCST90200001-GCST90201000/GCST90200687/GCST90200687_buildGRCh38.tsv.gz
GCST90200688	Androsterone glucuronide levels	7,980 European ancestry individuals	ftp://ftp.ebi.ac.uk/pub/databases/gwas/summary_statistics/GCST90200001-GCST90201000/GCST90200688/GCST90200688_buildGRCh38.tsv.gz
GCST90200689	N6-methyllysine levels	8,299 European ancestry individuals	ftp://ftp.ebi.ac.uk/pub/databases/gwas/summary_statistics/GCST90200001-GCST90201000/GCST90200689/GCST90200689_buildGRCh38.tsv.gz
GCST90200690	N-acetyl-1-methylhistidine levels	7,588 European ancestry individuals	ftp://ftp.ebi.ac.uk/pub/databases/gwas/summary_statistics/GCST90200001-GCST90201000/GCST90200690/GCST90200690_buildGRCh38.tsv.gz
GCST90200691	N-delta-acetylornithine levels	8,259 European ancestry individuals	ftp://ftp.ebi.ac.uk/pub/databases/gwas/summary_statistics/GCST90200001-GCST90201000/GCST90200691/GCST90200691_buildGRCh38.tsv.gz
GCST90200692	1-palmitoyl-2-arachidonoyl-gpc (16:0/20:4n6) levels	8,238 European ancestry individuals	ftp://ftp.ebi.ac.uk/pub/databases/gwas/summary_statistics/GCST90200001-GCST90201000/GCST90200692/GCST90200692_buildGRCh38.tsv.gz
GCST90200693	Glycochenodeoxycholate glucuronide (1) levels	8,236 European ancestry individuals	ftp://ftp.ebi.ac.uk/pub/databases/gwas/summary_statistics/GCST90200001-GCST90201000/GCST90200693/GCST90200693_buildGRCh38.tsv.gz
GCST90200694	2'-o-methylcytidine levels	8,122 European ancestry individuals	ftp://ftp.ebi.ac.uk/pub/databases/gwas/summary_statistics/GCST90200001-GCST90201000/GCST90200694/GCST90200694_buildGRCh38.tsv.gz
GCST90200695	2'-o-methyluridine levels	7,582 European ancestry individuals	ftp://ftp.ebi.ac.uk/pub/databases/gwas/summary_statistics/GCST90200001-GCST90201000/GCST90200695/GCST90200695_buildGRCh38.tsv.gz
GCST90200696	N6,N6-dimethyllysine levels	8,265 European ancestry individuals	ftp://ftp.ebi.ac.uk/pub/databases/gwas/summary_statistics/GCST90200001-GCST90201000/GCST90200696/GCST90200696_buildGRCh38.tsv.gz
GCST90200697	N2-acetyl,N6,N6-dimethyllysine levels	7,891 European ancestry individuals	ftp://ftp.ebi.ac.uk/pub/databases/gwas/summary_statistics/GCST90200001-GCST90201000/GCST90200697/GCST90200697_buildGRCh38.tsv.gz
GCST90200698	N2-acetyl,N6-methyllysine levels	8,069 European ancestry individuals	ftp://ftp.ebi.ac.uk/pub/databases/gwas/summary_statistics/GCST90200001-GCST90201000/GCST90200698/GCST90200698_buildGRCh38.tsv.gz
GCST90200699	Deoxycholic acid glucuronide levels	8,060 European ancestry individuals	ftp://ftp.ebi.ac.uk/pub/databases/gwas/summary_statistics/GCST90200001-GCST90201000/GCST90200699/GCST90200699_buildGRCh38.tsv.gz
GCST90200700	Decadienedioic acid (C10:2-DC) levels	8,131 European ancestry individuals	ftp://ftp.ebi.ac.uk/pub/databases/gwas/summary_statistics/GCST90200001-GCST90201000/GCST90200700/GCST90200700_buildGRCh38.tsv.gz
GCST90200701	Bilirubin degradation product, C17H18N2O4 (1) levels	8,254 European ancestry individuals	ftp://ftp.ebi.ac.uk/pub/databases/gwas/summary_statistics/GCST90200001-GCST90201000/GCST90200701/GCST90200701_buildGRCh38.tsv.gz
GCST90200702	Bilirubin degradation product, C17H18N2O4 (2) levels	8,255 European ancestry individuals	ftp://ftp.ebi.ac.uk/pub/databases/gwas/summary_statistics/GCST90200001-GCST90201000/GCST90200702/GCST90200702_buildGRCh38.tsv.gz
GCST90200703	Bilirubin degradation product, C17H18N2O4 (3) levels	8,253 European ancestry individuals	ftp://ftp.ebi.ac.uk/pub/databases/gwas/summary_statistics/GCST90200001-GCST90201000/GCST90200703/GCST90200703_buildGRCh38.tsv.gz
GCST90200704	Bilirubin (z,z) levels	8,261 European ancestry individuals	ftp://ftp.ebi.ac.uk/pub/databases/gwas/summary_statistics/GCST90200001-GCST90201000/GCST90200704/GCST90200704_buildGRCh38.tsv.gz
GCST90200705	Ethylmalonate levels	8,172 European ancestry individuals	ftp://ftp.ebi.ac.uk/pub/databases/gwas/summary_statistics/GCST90200001-GCST90201000/GCST90200705/GCST90200705_buildGRCh38.tsv.gz
GCST90200706	Biliverdin levels	8,262 European ancestry individuals	ftp://ftp.ebi.ac.uk/pub/databases/gwas/summary_statistics/GCST90200001-GCST90201000/GCST90200706/GCST90200706_buildGRCh38.tsv.gz
GCST90200707	Glycine levels	8,262 European ancestry individuals	ftp://ftp.ebi.ac.uk/pub/databases/gwas/summary_statistics/GCST90200001-GCST90201000/GCST90200707/GCST90200707_buildGRCh38.tsv.gz
GCST90200708	X-12112 levels	8,211 European ancestry individuals	ftp://ftp.ebi.ac.uk/pub/databases/gwas/summary_statistics/GCST90200001-GCST90201000/GCST90200708/GCST90200708_buildGRCh38.tsv.gz
GCST90200709	X-12798 levels	8,186 European ancestry individuals	ftp://ftp.ebi.ac.uk/pub/databases/gwas/summary_statistics/GCST90200001-GCST90201000/GCST90200709/GCST90200709_buildGRCh38.tsv.gz
GCST90200710	X-13431 levels	8,161 European ancestry individuals	ftp://ftp.ebi.ac.uk/pub/databases/gwas/summary_statistics/GCST90200001-GCST90201000/GCST90200710/GCST90200710_buildGRCh38.tsv.gz
GCST90200711	X-19141 levels	8,244 European ancestry individuals	ftp://ftp.ebi.ac.uk/pub/databases/gwas/summary_statistics/GCST90200001-GCST90201000/GCST90200711/GCST90200711_buildGRCh38.tsv.gz
GCST90200712	Spermidine to 5-methylthioadenosine (MTA) ratio	7,320 European ancestry individuals	ftp://ftp.ebi.ac.uk/pub/databases/gwas/summary_statistics/GCST90200001-GCST90201000/GCST90200712/GCST90200712_buildGRCh38.tsv.gz
GCST90200713	Spermidine to ornithine ratio	7,309 European ancestry individuals	ftp://ftp.ebi.ac.uk/pub/databases/gwas/summary_statistics/GCST90200001-GCST90201000/GCST90200713/GCST90200713_buildGRCh38.tsv.gz
GCST90200714	Alpha-ketoglutarate to alpha-ketobutyrate ratio	8,216 European ancestry individuals	ftp://ftp.ebi.ac.uk/pub/databases/gwas/summary_statistics/GCST90200001-GCST90201000/GCST90200714/GCST90200714_buildGRCh38.tsv.gz
GCST90200715	Alpha-ketoglutarate to glutamate ratio	8,274 European ancestry individuals	ftp://ftp.ebi.ac.uk/pub/databases/gwas/summary_statistics/GCST90200001-GCST90201000/GCST90200715/GCST90200715_buildGRCh38.tsv.gz
GCST90200716	Adenosine 5'-diphosphate (ADP) to phosphoethanolamine ratio	4,579 European ancestry individuals	ftp://ftp.ebi.ac.uk/pub/databases/gwas/summary_statistics/GCST90200001-GCST90201000/GCST90200716/GCST90200716_buildGRCh38.tsv.gz
GCST90200717	3-phosphoglycerate to adenosine 5'-diphosphate (ADP) ratio	4,530 European ancestry individuals	ftp://ftp.ebi.ac.uk/pub/databases/gwas/summary_statistics/GCST90200001-GCST90201000/GCST90200717/GCST90200717_buildGRCh38.tsv.gz
GCST90200718	Alpha-ketoglutarate to succinate ratio	8,260 European ancestry individuals	ftp://ftp.ebi.ac.uk/pub/databases/gwas/summary_statistics/GCST90200001-GCST90201000/GCST90200718/GCST90200718_buildGRCh38.tsv.gz
GCST90200719	Adenosine 3',5'-cyclic monophosphate (cAMP) to adenosine 5'-monophosphate (AMP) ratio	6,726 European ancestry individuals	ftp://ftp.ebi.ac.uk/pub/databases/gwas/summary_statistics/GCST90200001-GCST90201000/GCST90200719/GCST90200719_buildGRCh38.tsv.gz
GCST90200720	Adenosine 5'-diphosphate (ADP) to pantothenate ratio	4,561 European ancestry individuals	ftp://ftp.ebi.ac.uk/pub/databases/gwas/summary_statistics/GCST90200001-GCST90201000/GCST90200720/GCST90200720_buildGRCh38.tsv.gz
GCST90200721	Adenosine 5'-diphosphate (ADP) to phosphate ratio	4,559 European ancestry individuals	ftp://ftp.ebi.ac.uk/pub/databases/gwas/summary_statistics/GCST90200001-GCST90201000/GCST90200721/GCST90200721_buildGRCh38.tsv.gz
GCST90200722	S-adenosylhomocysteine (SAH) to leucine ratio	6,122 European ancestry individuals	ftp://ftp.ebi.ac.uk/pub/databases/gwas/summary_statistics/GCST90200001-GCST90201000/GCST90200722/GCST90200722_buildGRCh38.tsv.gz
GCST90200723	S-adenosylhomocysteine (SAH) to 5-methyluridine (ribothymidine) ratio	6,078 European ancestry individuals	ftp://ftp.ebi.ac.uk/pub/databases/gwas/summary_statistics/GCST90200001-GCST90201000/GCST90200723/GCST90200723_buildGRCh38.tsv.gz
GCST90200724	Cholate to taurocholate ratio	7,328 European ancestry individuals	ftp://ftp.ebi.ac.uk/pub/databases/gwas/summary_statistics/GCST90200001-GCST90201000/GCST90200724/GCST90200724_buildGRCh38.tsv.gz
GCST90200725	Adenosine 5'-diphosphate (ADP) to creatine ratio	4,561 European ancestry individuals	ftp://ftp.ebi.ac.uk/pub/databases/gwas/summary_statistics/GCST90200001-GCST90201000/GCST90200725/GCST90200725_buildGRCh38.tsv.gz
GCST90200726	N-acetylputrescine to (N(1) + N(8))-acetylspermidine ratio	8,144 European ancestry individuals	ftp://ftp.ebi.ac.uk/pub/databases/gwas/summary_statistics/GCST90200001-GCST90201000/GCST90200726/GCST90200726_buildGRCh38.tsv.gz
GCST90200727	Adenosine 3',5'-cyclic monophosphate (cAMP) to taurocholate ratio	6,329 European ancestry individuals	ftp://ftp.ebi.ac.uk/pub/databases/gwas/summary_statistics/GCST90200001-GCST90201000/GCST90200727/GCST90200727_buildGRCh38.tsv.gz
GCST90200728	Adenosine 5'-diphosphate (ADP) to Adenosine 5'-monophosphate (AMP) ratio	4,573 European ancestry individuals	ftp://ftp.ebi.ac.uk/pub/databases/gwas/summary_statistics/GCST90200001-GCST90201000/GCST90200728/GCST90200728_buildGRCh38.tsv.gz
GCST90200729	3-phosphoglycerate to phosphate ratio	8,153 European ancestry individuals	ftp://ftp.ebi.ac.uk/pub/databases/gwas/summary_statistics/GCST90200001-GCST90201000/GCST90200729/GCST90200729_buildGRCh38.tsv.gz
GCST90200730	Adenosine 5'-diphosphate (ADP) to fructose ratio	4,571 European ancestry individuals	ftp://ftp.ebi.ac.uk/pub/databases/gwas/summary_statistics/GCST90200001-GCST90201000/GCST90200730/GCST90200730_buildGRCh38.tsv.gz
GCST90200731	Adenosine 5'-diphosphate (ADP) to mannose ratio	4,587 European ancestry individuals	ftp://ftp.ebi.ac.uk/pub/databases/gwas/summary_statistics/GCST90200001-GCST90201000/GCST90200731/GCST90200731_buildGRCh38.tsv.gz
GCST90200732	Adenosine 5'-diphosphate (ADP) to tyrosine ratio	4,560 European ancestry individuals	ftp://ftp.ebi.ac.uk/pub/databases/gwas/summary_statistics/GCST90200001-GCST90201000/GCST90200732/GCST90200732_buildGRCh38.tsv.gz
GCST90200733	Adenosine 5'-diphosphate (ADP) to N-acetylglucosamine to N-acetylgalactosamine ratio	4,392 European ancestry individuals	ftp://ftp.ebi.ac.uk/pub/databases/gwas/summary_statistics/GCST90200001-GCST90201000/GCST90200733/GCST90200733_buildGRCh38.tsv.gz
GCST90200734	Adenosine 5'-monophosphate (AMP) to palmitate (16:0) ratio	8,227 European ancestry individuals	ftp://ftp.ebi.ac.uk/pub/databases/gwas/summary_statistics/GCST90200001-GCST90201000/GCST90200734/GCST90200734_buildGRCh38.tsv.gz
GCST90200735	Arginine to ornithine ratio	8,250 European ancestry individuals	ftp://ftp.ebi.ac.uk/pub/databases/gwas/summary_statistics/GCST90200001-GCST90201000/GCST90200735/GCST90200735_buildGRCh38.tsv.gz
GCST90200736	Adenosine 5'-diphosphate (ADP) to arginine ratio	4,568 European ancestry individuals	ftp://ftp.ebi.ac.uk/pub/databases/gwas/summary_statistics/GCST90200001-GCST90201000/GCST90200736/GCST90200736_buildGRCh38.tsv.gz
GCST90200737	Adenosine 5'-diphosphate (ADP) to 2'-deoxyuridine ratio	4,391 European ancestry individuals	ftp://ftp.ebi.ac.uk/pub/databases/gwas/summary_statistics/GCST90200001-GCST90201000/GCST90200737/GCST90200737_buildGRCh38.tsv.gz
GCST90200738	Adenosine 5'-monophosphate (AMP) to inosine 5'-monophosphate (IMP) ratio	4,601 European ancestry individuals	ftp://ftp.ebi.ac.uk/pub/databases/gwas/summary_statistics/GCST90200001-GCST90201000/GCST90200738/GCST90200738_buildGRCh38.tsv.gz
GCST90200739	Adenosine 5'-monophosphate (AMP) to proline ratio	8,190 European ancestry individuals	ftp://ftp.ebi.ac.uk/pub/databases/gwas/summary_statistics/GCST90200001-GCST90201000/GCST90200739/GCST90200739_buildGRCh38.tsv.gz
GCST90200740	Arachidonate (20:4n6) to oleate to vaccenate (18:1) ratio	8,171 European ancestry individuals	ftp://ftp.ebi.ac.uk/pub/databases/gwas/summary_statistics/GCST90200001-GCST90201000/GCST90200740/GCST90200740_buildGRCh38.tsv.gz
GCST90200741	Adenosine 5'-monophosphate (AMP) to alanine ratio	8,172 European ancestry individuals	ftp://ftp.ebi.ac.uk/pub/databases/gwas/summary_statistics/GCST90200001-GCST90201000/GCST90200741/GCST90200741_buildGRCh38.tsv.gz
GCST90200742	Aspartate to citrate ratio	8,191 European ancestry individuals	ftp://ftp.ebi.ac.uk/pub/databases/gwas/summary_statistics/GCST90200001-GCST90201000/GCST90200742/GCST90200742_buildGRCh38.tsv.gz
GCST90200743	Arginine to citrulline ratio	8,192 European ancestry individuals	ftp://ftp.ebi.ac.uk/pub/databases/gwas/summary_statistics/GCST90200001-GCST90201000/GCST90200743/GCST90200743_buildGRCh38.tsv.gz
GCST90200744	Arginine to glutamate ratio	8,194 European ancestry individuals	ftp://ftp.ebi.ac.uk/pub/databases/gwas/summary_statistics/GCST90200001-GCST90201000/GCST90200744/GCST90200744_buildGRCh38.tsv.gz
GCST90200745	Adenosine 5'-monophosphate (AMP) to phenylalanine ratio	8,189 European ancestry individuals	ftp://ftp.ebi.ac.uk/pub/databases/gwas/summary_statistics/GCST90200001-GCST90201000/GCST90200745/GCST90200745_buildGRCh38.tsv.gz
GCST90200746	Adenosine 5'-diphosphate (ADP) to gluconate ratio	4,540 European ancestry individuals	ftp://ftp.ebi.ac.uk/pub/databases/gwas/summary_statistics/GCST90200001-GCST90201000/GCST90200746/GCST90200746_buildGRCh38.tsv.gz
GCST90200747	Adenosine 5'-monophosphate (AMP) to phosphate ratio	8,184 European ancestry individuals	ftp://ftp.ebi.ac.uk/pub/databases/gwas/summary_statistics/GCST90200001-GCST90201000/GCST90200747/GCST90200747_buildGRCh38.tsv.gz
GCST90200748	Aspartate to glutamate ratio	8,190 European ancestry individuals	ftp://ftp.ebi.ac.uk/pub/databases/gwas/summary_statistics/GCST90200001-GCST90201000/GCST90200748/GCST90200748_buildGRCh38.tsv.gz
GCST90200749	Arachidonate (20:4n6) to pyruvate ratio	8,200 European ancestry individuals	ftp://ftp.ebi.ac.uk/pub/databases/gwas/summary_statistics/GCST90200001-GCST90201000/GCST90200749/GCST90200749_buildGRCh38.tsv.gz
GCST90200750	Aspartate to asparagine ratio	8,195 European ancestry individuals	ftp://ftp.ebi.ac.uk/pub/databases/gwas/summary_statistics/GCST90200001-GCST90201000/GCST90200750/GCST90200750_buildGRCh38.tsv.gz
GCST90200751	Cortisone to cortisol ratio	8,173 European ancestry individuals	ftp://ftp.ebi.ac.uk/pub/databases/gwas/summary_statistics/GCST90200001-GCST90201000/GCST90200751/GCST90200751_buildGRCh38.tsv.gz
GCST90200752	Succinate to acetoacetate ratio	6,829 European ancestry individuals	ftp://ftp.ebi.ac.uk/pub/databases/gwas/summary_statistics/GCST90200001-GCST90201000/GCST90200752/GCST90200752_buildGRCh38.tsv.gz
GCST90200753	Aspartate to citrulline ratio	8,139 European ancestry individuals	ftp://ftp.ebi.ac.uk/pub/databases/gwas/summary_statistics/GCST90200001-GCST90201000/GCST90200753/GCST90200753_buildGRCh38.tsv.gz
GCST90200754	Sphingosine to phosphate ratio	8,017 European ancestry individuals	ftp://ftp.ebi.ac.uk/pub/databases/gwas/summary_statistics/GCST90200001-GCST90201000/GCST90200754/GCST90200754_buildGRCh38.tsv.gz
GCST90200755	Inosine 5'-monophosphate (IMP) to phosphate ratio	4,605 European ancestry individuals	ftp://ftp.ebi.ac.uk/pub/databases/gwas/summary_statistics/GCST90200001-GCST90201000/GCST90200755/GCST90200755_buildGRCh38.tsv.gz
GCST90200756	Glycine to pyridoxal ratio	8,173 European ancestry individuals	ftp://ftp.ebi.ac.uk/pub/databases/gwas/summary_statistics/GCST90200001-GCST90201000/GCST90200756/GCST90200756_buildGRCh38.tsv.gz
GCST90200757	Glycine to alanine ratio	8,167 European ancestry individuals	ftp://ftp.ebi.ac.uk/pub/databases/gwas/summary_statistics/GCST90200001-GCST90201000/GCST90200757/GCST90200757_buildGRCh38.tsv.gz
GCST90200758	Glycine to serine ratio	8,206 European ancestry individuals	ftp://ftp.ebi.ac.uk/pub/databases/gwas/summary_statistics/GCST90200001-GCST90201000/GCST90200758/GCST90200758_buildGRCh38.tsv.gz
GCST90200759	Histidine to trans-urocanate ratio	8,109 European ancestry individuals	ftp://ftp.ebi.ac.uk/pub/databases/gwas/summary_statistics/GCST90200001-GCST90201000/GCST90200759/GCST90200759_buildGRCh38.tsv.gz
GCST90200760	Methionine to methionine sulfoxide ratio	8,214 European ancestry individuals	ftp://ftp.ebi.ac.uk/pub/databases/gwas/summary_statistics/GCST90200001-GCST90201000/GCST90200760/GCST90200760_buildGRCh38.tsv.gz
GCST90200761	Citrulline to dimethylarginine (SDMA + ADMA) ratio	8,243 European ancestry individuals	ftp://ftp.ebi.ac.uk/pub/databases/gwas/summary_statistics/GCST90200001-GCST90201000/GCST90200761/GCST90200761_buildGRCh38.tsv.gz
GCST90200762	Palmitate (16:0) to myristate (14:0) ratio	8,215 European ancestry individuals	ftp://ftp.ebi.ac.uk/pub/databases/gwas/summary_statistics/GCST90200001-GCST90201000/GCST90200762/GCST90200762_buildGRCh38.tsv.gz
GCST90200763	Phosphate to N-acetylneuraminate ratio	8,256 European ancestry individuals	ftp://ftp.ebi.ac.uk/pub/databases/gwas/summary_statistics/GCST90200001-GCST90201000/GCST90200763/GCST90200763_buildGRCh38.tsv.gz
GCST90200764	Phosphate to uridine ratio	8,186 European ancestry individuals	ftp://ftp.ebi.ac.uk/pub/databases/gwas/summary_statistics/GCST90200001-GCST90201000/GCST90200764/GCST90200764_buildGRCh38.tsv.gz
GCST90200765	Phosphate to alanine ratio	8,230 European ancestry individuals	ftp://ftp.ebi.ac.uk/pub/databases/gwas/summary_statistics/GCST90200001-GCST90201000/GCST90200765/GCST90200765_buildGRCh38.tsv.gz
GCST90200766	Phosphate to phosphoethanolamine ratio	8,205 European ancestry individuals	ftp://ftp.ebi.ac.uk/pub/databases/gwas/summary_statistics/GCST90200001-GCST90201000/GCST90200766/GCST90200766_buildGRCh38.tsv.gz
GCST90200767	Phosphate to glucose ratio	8,232 European ancestry individuals	ftp://ftp.ebi.ac.uk/pub/databases/gwas/summary_statistics/GCST90200001-GCST90201000/GCST90200767/GCST90200767_buildGRCh38.tsv.gz
GCST90200768	Phosphate to 2'-deoxyuridine ratio	7,846 European ancestry individuals	ftp://ftp.ebi.ac.uk/pub/databases/gwas/summary_statistics/GCST90200001-GCST90201000/GCST90200768/GCST90200768_buildGRCh38.tsv.gz
GCST90200769	Phosphate to mannose ratio	8,206 European ancestry individuals	ftp://ftp.ebi.ac.uk/pub/databases/gwas/summary_statistics/GCST90200001-GCST90201000/GCST90200769/GCST90200769_buildGRCh38.tsv.gz
GCST90200770	Phenylalanine to tyrosine ratio	8,205 European ancestry individuals	ftp://ftp.ebi.ac.uk/pub/databases/gwas/summary_statistics/GCST90200001-GCST90201000/GCST90200770/GCST90200770_buildGRCh38.tsv.gz
GCST90200771	Phosphate to fructose ratio	8,209 European ancestry individuals	ftp://ftp.ebi.ac.uk/pub/databases/gwas/summary_statistics/GCST90200001-GCST90201000/GCST90200771/GCST90200771_buildGRCh38.tsv.gz
GCST90200772	Phosphate to citrate ratio	8,238 European ancestry individuals	ftp://ftp.ebi.ac.uk/pub/databases/gwas/summary_statistics/GCST90200001-GCST90201000/GCST90200772/GCST90200772_buildGRCh38.tsv.gz
GCST90200773	Serine to alpha-tocopherol ratio	8,197 European ancestry individuals	ftp://ftp.ebi.ac.uk/pub/databases/gwas/summary_statistics/GCST90200001-GCST90201000/GCST90200773/GCST90200773_buildGRCh38.tsv.gz
GCST90200774	Uridine to pseudouridine ratio	8,254 European ancestry individuals	ftp://ftp.ebi.ac.uk/pub/databases/gwas/summary_statistics/GCST90200001-GCST90201000/GCST90200774/GCST90200774_buildGRCh38.tsv.gz
GCST90200775	Serine to pyruvate ratio	8,235 European ancestry individuals	ftp://ftp.ebi.ac.uk/pub/databases/gwas/summary_statistics/GCST90200001-GCST90201000/GCST90200775/GCST90200775_buildGRCh38.tsv.gz
GCST90200776	Glutamate to glutamine ratio	8,228 European ancestry individuals	ftp://ftp.ebi.ac.uk/pub/databases/gwas/summary_statistics/GCST90200001-GCST90201000/GCST90200776/GCST90200776_buildGRCh38.tsv.gz
GCST90200777	Uridine to cytidine ratio	7,705 European ancestry individuals	ftp://ftp.ebi.ac.uk/pub/databases/gwas/summary_statistics/GCST90200001-GCST90201000/GCST90200777/GCST90200777_buildGRCh38.tsv.gz
GCST90200778	Pyruvate to 3-methyl-2-oxobutyrate ratio	8,193 European ancestry individuals	ftp://ftp.ebi.ac.uk/pub/databases/gwas/summary_statistics/GCST90200001-GCST90201000/GCST90200778/GCST90200778_buildGRCh38.tsv.gz
GCST90200779	Pyruvate to N-acetylneuraminate ratio	8,194 European ancestry individuals	ftp://ftp.ebi.ac.uk/pub/databases/gwas/summary_statistics/GCST90200001-GCST90201000/GCST90200779/GCST90200779_buildGRCh38.tsv.gz
GCST90200780	Alanine to pyruvate ratio	8,250 European ancestry individuals	ftp://ftp.ebi.ac.uk/pub/databases/gwas/summary_statistics/GCST90200001-GCST90201000/GCST90200780/GCST90200780_buildGRCh38.tsv.gz
GCST90200781	Glucose to maltose ratio	6,308 European ancestry individuals	ftp://ftp.ebi.ac.uk/pub/databases/gwas/summary_statistics/GCST90200001-GCST90201000/GCST90200781/GCST90200781_buildGRCh38.tsv.gz
GCST90200782	Mannose to trans-4-hydroxyproline ratio	8,194 European ancestry individuals	ftp://ftp.ebi.ac.uk/pub/databases/gwas/summary_statistics/GCST90200001-GCST90201000/GCST90200782/GCST90200782_buildGRCh38.tsv.gz
GCST90200783	Mannose to S-methylcysteine ratio	8,182 European ancestry individuals	ftp://ftp.ebi.ac.uk/pub/databases/gwas/summary_statistics/GCST90200001-GCST90201000/GCST90200783/GCST90200783_buildGRCh38.tsv.gz
GCST90200784	Glutamate to cysteine ratio	8,199 European ancestry individuals	ftp://ftp.ebi.ac.uk/pub/databases/gwas/summary_statistics/GCST90200001-GCST90201000/GCST90200784/GCST90200784_buildGRCh38.tsv.gz
GCST90200785	Cysteine to 5-oxoproline ratio	8,203 European ancestry individuals	ftp://ftp.ebi.ac.uk/pub/databases/gwas/summary_statistics/GCST90200001-GCST90201000/GCST90200785/GCST90200785_buildGRCh38.tsv.gz
GCST90200786	Cysteine to alanine ratio	8,220 European ancestry individuals	ftp://ftp.ebi.ac.uk/pub/databases/gwas/summary_statistics/GCST90200001-GCST90201000/GCST90200786/GCST90200786_buildGRCh38.tsv.gz
GCST90200787	Glutamine to asparagine ratio	8,251 European ancestry individuals	ftp://ftp.ebi.ac.uk/pub/databases/gwas/summary_statistics/GCST90200001-GCST90201000/GCST90200787/GCST90200787_buildGRCh38.tsv.gz
GCST90200788	5-oxoproline to citrate ratio	8,256 European ancestry individuals	ftp://ftp.ebi.ac.uk/pub/databases/gwas/summary_statistics/GCST90200001-GCST90201000/GCST90200788/GCST90200788_buildGRCh38.tsv.gz
GCST90200789	Alpha-tocopherol to sulfate ratio	8,201 European ancestry individuals	ftp://ftp.ebi.ac.uk/pub/databases/gwas/summary_statistics/GCST90200001-GCST90201000/GCST90200789/GCST90200789_buildGRCh38.tsv.gz
GCST90200790	Thyroxine to taurocholate ratio	7,615 European ancestry individuals	ftp://ftp.ebi.ac.uk/pub/databases/gwas/summary_statistics/GCST90200001-GCST90201000/GCST90200790/GCST90200790_buildGRCh38.tsv.gz
GCST90200791	Creatine to carnitine ratio	8,235 European ancestry individuals	ftp://ftp.ebi.ac.uk/pub/databases/gwas/summary_statistics/GCST90200001-GCST90201000/GCST90200791/GCST90200791_buildGRCh38.tsv.gz
GCST90200792	Carnitine to palmitoylcarnitine (C16) ratio	8,146 European ancestry individuals	ftp://ftp.ebi.ac.uk/pub/databases/gwas/summary_statistics/GCST90200001-GCST90201000/GCST90200792/GCST90200792_buildGRCh38.tsv.gz
GCST90200793	Glycolithocholate to glycolithocholate sulfate ratio	7,043 European ancestry individuals	ftp://ftp.ebi.ac.uk/pub/databases/gwas/summary_statistics/GCST90200001-GCST90201000/GCST90200793/GCST90200793_buildGRCh38.tsv.gz
GCST90200794	Oleoyl-linoleoyl-glycerol (18:1 to 18:2) [2] to linoleoyl-arachidonoyl-glycerol (18:2 to 20:4) [1] ratio	7,620 European ancestry individuals	ftp://ftp.ebi.ac.uk/pub/databases/gwas/summary_statistics/GCST90200001-GCST90201000/GCST90200794/GCST90200794_buildGRCh38.tsv.gz
GCST90200795	Oleoyl-linoleoyl-glycerol (18:1 to 18:2) [2] to linoleoyl-arachidonoyl-glycerol (18:2 to 20:4) [2] ratio	7,615 European ancestry individuals	ftp://ftp.ebi.ac.uk/pub/databases/gwas/summary_statistics/GCST90200001-GCST90201000/GCST90200795/GCST90200795_buildGRCh38.tsv.gz
GCST90200796	Spermidine to (N(1) + N(8))-acetylspermidine ratio	7,287 European ancestry individuals	ftp://ftp.ebi.ac.uk/pub/databases/gwas/summary_statistics/GCST90200001-GCST90201000/GCST90200796/GCST90200796_buildGRCh38.tsv.gz
GCST90200797	Spermidine to N-acetylputrescine ratio	7,299 European ancestry individuals	ftp://ftp.ebi.ac.uk/pub/databases/gwas/summary_statistics/GCST90200001-GCST90201000/GCST90200797/GCST90200797_buildGRCh38.tsv.gz
GCST90200798	Dopamine 4-sulfate to dopamine 3-O-sulfate ratio	6,840 European ancestry individuals	ftp://ftp.ebi.ac.uk/pub/databases/gwas/summary_statistics/GCST90200001-GCST90201000/GCST90200798/GCST90200798_buildGRCh38.tsv.gz
GCST90200799	Spermidine to adenosine 5'-diphosphate (ADP) ratio	4,195 European ancestry individuals	ftp://ftp.ebi.ac.uk/pub/databases/gwas/summary_statistics/GCST90200001-GCST90201000/GCST90200799/GCST90200799_buildGRCh38.tsv.gz
GCST90200800	Spermidine to histidine ratio	7,297 European ancestry individuals	ftp://ftp.ebi.ac.uk/pub/databases/gwas/summary_statistics/GCST90200001-GCST90201000/GCST90200800/GCST90200800_buildGRCh38.tsv.gz
GCST90200801	5-methylthioadenosine (MTA) to phosphate ratio	8,261 European ancestry individuals	ftp://ftp.ebi.ac.uk/pub/databases/gwas/summary_statistics/GCST90200001-GCST90201000/GCST90200801/GCST90200801_buildGRCh38.tsv.gz
GCST90200802	Histidine to pyruvate ratio	8,241 European ancestry individuals	ftp://ftp.ebi.ac.uk/pub/databases/gwas/summary_statistics/GCST90200001-GCST90201000/GCST90200802/GCST90200802_buildGRCh38.tsv.gz
GCST90200803	Spermidine to phosphate ratio	7,382 European ancestry individuals	ftp://ftp.ebi.ac.uk/pub/databases/gwas/summary_statistics/GCST90200001-GCST90201000/GCST90200803/GCST90200803_buildGRCh38.tsv.gz
GCST90200804	Spermidine to pyruvate ratio	7,296 European ancestry individuals	ftp://ftp.ebi.ac.uk/pub/databases/gwas/summary_statistics/GCST90200001-GCST90201000/GCST90200804/GCST90200804_buildGRCh38.tsv.gz
GCST90200805	Spermidine to carnitine ratio	7,338 European ancestry individuals	ftp://ftp.ebi.ac.uk/pub/databases/gwas/summary_statistics/GCST90200001-GCST90201000/GCST90200805/GCST90200805_buildGRCh38.tsv.gz
GCST90200806	Spermidine to ergothioneine ratio	7,291 European ancestry individuals	ftp://ftp.ebi.ac.uk/pub/databases/gwas/summary_statistics/GCST90200001-GCST90201000/GCST90200806/GCST90200806_buildGRCh38.tsv.gz
GCST90200807	Carnitine to ergothioneine ratio	8,110 European ancestry individuals	ftp://ftp.ebi.ac.uk/pub/databases/gwas/summary_statistics/GCST90200001-GCST90201000/GCST90200807/GCST90200807_buildGRCh38.tsv.gz
GCST90200808	Spermidine to choline ratio	7,295 European ancestry individuals	ftp://ftp.ebi.ac.uk/pub/databases/gwas/summary_statistics/GCST90200001-GCST90201000/GCST90200808/GCST90200808_buildGRCh38.tsv.gz
GCST90200809	Spermidine to taurocholate ratio	6,777 European ancestry individuals	ftp://ftp.ebi.ac.uk/pub/databases/gwas/summary_statistics/GCST90200001-GCST90201000/GCST90200809/GCST90200809_buildGRCh38.tsv.gz
GCST90200810	Alpha-ketoglutarate to kynurenine ratio	8,272 European ancestry individuals	ftp://ftp.ebi.ac.uk/pub/databases/gwas/summary_statistics/GCST90200001-GCST90201000/GCST90200810/GCST90200810_buildGRCh38.tsv.gz
GCST90200811	Choline to taurocholate ratio	7,625 European ancestry individuals	ftp://ftp.ebi.ac.uk/pub/databases/gwas/summary_statistics/GCST90200001-GCST90201000/GCST90200811/GCST90200811_buildGRCh38.tsv.gz
GCST90200812	Glutamate to kynurenine ratio	8,184 European ancestry individuals	ftp://ftp.ebi.ac.uk/pub/databases/gwas/summary_statistics/GCST90200001-GCST90201000/GCST90200812/GCST90200812_buildGRCh38.tsv.gz
GCST90200813	Ornithine to glutamate ratio	8,202 European ancestry individuals	ftp://ftp.ebi.ac.uk/pub/databases/gwas/summary_statistics/GCST90200001-GCST90201000/GCST90200813/GCST90200813_buildGRCh38.tsv.gz
GCST90200814	Alpha-ketoglutarate to ornithine ratio	8,273 European ancestry individuals	ftp://ftp.ebi.ac.uk/pub/databases/gwas/summary_statistics/GCST90200001-GCST90201000/GCST90200814/GCST90200814_buildGRCh38.tsv.gz
GCST90200815	3-hydroxyisobutyrate to adenosine 5'-diphosphate (ADP) ratio	4,488 European ancestry individuals	ftp://ftp.ebi.ac.uk/pub/databases/gwas/summary_statistics/GCST90200001-GCST90201000/GCST90200815/GCST90200815_buildGRCh38.tsv.gz
GCST90200816	Alpha-ketoglutarate to aspartate ratio	8,272 European ancestry individuals	ftp://ftp.ebi.ac.uk/pub/databases/gwas/summary_statistics/GCST90200001-GCST90201000/GCST90200816/GCST90200816_buildGRCh38.tsv.gz
GCST90200817	3-hydroxyisobutyrate to phosphate ratio	8,170 European ancestry individuals	ftp://ftp.ebi.ac.uk/pub/databases/gwas/summary_statistics/GCST90200001-GCST90201000/GCST90200817/GCST90200817_buildGRCh38.tsv.gz
GCST90200818	Adenosine 5'-diphosphate (ADP) to glycerate ratio	4,544 European ancestry individuals	ftp://ftp.ebi.ac.uk/pub/databases/gwas/summary_statistics/GCST90200001-GCST90201000/GCST90200818/GCST90200818_buildGRCh38.tsv.gz
GCST90200819	3-phosphoglycerate to glycerate ratio	8,101 European ancestry individuals	ftp://ftp.ebi.ac.uk/pub/databases/gwas/summary_statistics/GCST90200001-GCST90201000/GCST90200819/GCST90200819_buildGRCh38.tsv.gz
GCST90200820	Adenosine 5'-diphosphate (ADP) to valine ratio	4,608 European ancestry individuals	ftp://ftp.ebi.ac.uk/pub/databases/gwas/summary_statistics/GCST90200001-GCST90201000/GCST90200820/GCST90200820_buildGRCh38.tsv.gz
GCST90200821	Adenosine 5'-diphosphate (ADP) to glycine ratio	4,577 European ancestry individuals	ftp://ftp.ebi.ac.uk/pub/databases/gwas/summary_statistics/GCST90200001-GCST90201000/GCST90200821/GCST90200821_buildGRCh38.tsv.gz
GCST90200822	Phosphate to valine ratio	8,277 European ancestry individuals	ftp://ftp.ebi.ac.uk/pub/databases/gwas/summary_statistics/GCST90200001-GCST90201000/GCST90200822/GCST90200822_buildGRCh38.tsv.gz
GCST90200823	Adenosine 5'-diphosphate (ADP) to N-palmitoyl-sphingosine (d18:1 to 16:0) ratio	4,561 European ancestry individuals	ftp://ftp.ebi.ac.uk/pub/databases/gwas/summary_statistics/GCST90200001-GCST90201000/GCST90200823/GCST90200823_buildGRCh38.tsv.gz
GCST90200824	Adenosine 5'-diphosphate (ADP) to sulfate ratio	4,570 European ancestry individuals	ftp://ftp.ebi.ac.uk/pub/databases/gwas/summary_statistics/GCST90200001-GCST90201000/GCST90200824/GCST90200824_buildGRCh38.tsv.gz
GCST90200825	Phosphate to sulfate ratio	8,211 European ancestry individuals	ftp://ftp.ebi.ac.uk/pub/databases/gwas/summary_statistics/GCST90200001-GCST90201000/GCST90200825/GCST90200825_buildGRCh38.tsv.gz
GCST90200826	Glycine to phosphate ratio	8,271 European ancestry individuals	ftp://ftp.ebi.ac.uk/pub/databases/gwas/summary_statistics/GCST90200001-GCST90201000/GCST90200826/GCST90200826_buildGRCh38.tsv.gz
GCST90200827	Phosphate to N-palmitoyl-sphingosine (d18:1 to 16:0) ratio	8,223 European ancestry individuals	ftp://ftp.ebi.ac.uk/pub/databases/gwas/summary_statistics/GCST90200001-GCST90201000/GCST90200827/GCST90200827_buildGRCh38.tsv.gz
GCST90200828	Cholate to bilirubin (Z,Z) ratio	7,747 European ancestry individuals	ftp://ftp.ebi.ac.uk/pub/databases/gwas/summary_statistics/GCST90200001-GCST90201000/GCST90200828/GCST90200828_buildGRCh38.tsv.gz
GCST90200829	Bilirubin (Z,Z) to taurocholate ratio	7,620 European ancestry individuals	ftp://ftp.ebi.ac.uk/pub/databases/gwas/summary_statistics/GCST90200001-GCST90201000/GCST90200829/GCST90200829_buildGRCh38.tsv.gz
GCST90200830	Cholate to adenosine 3',5'-cyclic monophosphate (cAMP) ratio	6,359 European ancestry individuals	ftp://ftp.ebi.ac.uk/pub/databases/gwas/summary_statistics/GCST90200001-GCST90201000/GCST90200830/GCST90200830_buildGRCh38.tsv.gz
GCST90200831	Cholate to phosphate ratio	7,742 European ancestry individuals	ftp://ftp.ebi.ac.uk/pub/databases/gwas/summary_statistics/GCST90200001-GCST90201000/GCST90200831/GCST90200831_buildGRCh38.tsv.gz
GCST90200832	Adenosine 5'-diphosphate (ADP) to citrate ratio	4,567 European ancestry individuals	ftp://ftp.ebi.ac.uk/pub/databases/gwas/summary_statistics/GCST90200001-GCST90201000/GCST90200832/GCST90200832_buildGRCh38.tsv.gz
GCST90200833	Cholate to adenosine 5'-monophosphate (AMP) ratio	7,769 European ancestry individuals	ftp://ftp.ebi.ac.uk/pub/databases/gwas/summary_statistics/GCST90200001-GCST90201000/GCST90200833/GCST90200833_buildGRCh38.tsv.gz
GCST90200834	Adenosine 5'-diphosphate (ADP) to glycerol 3-phosphate ratio	4,588 European ancestry individuals	ftp://ftp.ebi.ac.uk/pub/databases/gwas/summary_statistics/GCST90200001-GCST90201000/GCST90200834/GCST90200834_buildGRCh38.tsv.gz
GCST90200835	Adenosine 5'-diphosphate (ADP) to glycerol ratio	4,575 European ancestry individuals	ftp://ftp.ebi.ac.uk/pub/databases/gwas/summary_statistics/GCST90200001-GCST90201000/GCST90200835/GCST90200835_buildGRCh38.tsv.gz
GCST90200836	Glycerol to glycerol 3-phosphate ratio	8,188 European ancestry individuals	ftp://ftp.ebi.ac.uk/pub/databases/gwas/summary_statistics/GCST90200001-GCST90201000/GCST90200836/GCST90200836_buildGRCh38.tsv.gz
GCST90200837	Adenosine 5'-diphosphate (ADP) to glutamate ratio	4,556 European ancestry individuals	ftp://ftp.ebi.ac.uk/pub/databases/gwas/summary_statistics/GCST90200001-GCST90201000/GCST90200837/GCST90200837_buildGRCh38.tsv.gz
GCST90200838	Phosphate to glutamate ratio	8,211 European ancestry individuals	ftp://ftp.ebi.ac.uk/pub/databases/gwas/summary_statistics/GCST90200001-GCST90201000/GCST90200838/GCST90200838_buildGRCh38.tsv.gz
GCST90200839	Adenosine 5'-diphosphate (ADP) to aspartate ratio	4,563 European ancestry individuals	ftp://ftp.ebi.ac.uk/pub/databases/gwas/summary_statistics/GCST90200001-GCST90201000/GCST90200839/GCST90200839_buildGRCh38.tsv.gz
GCST90200840	Adenosine 5'-diphosphate (ADP) to flavin adenine dinucleotide (FAD) ratio	3,441 European ancestry individuals	ftp://ftp.ebi.ac.uk/pub/databases/gwas/summary_statistics/GCST90200001-GCST90201000/GCST90200840/GCST90200840_buildGRCh38.tsv.gz
GCST90200841	Adenosine 5'-diphosphate (ADP) to oxalate (ethanedioate) ratio	4,556 European ancestry individuals	ftp://ftp.ebi.ac.uk/pub/databases/gwas/summary_statistics/GCST90200001-GCST90201000/GCST90200841/GCST90200841_buildGRCh38.tsv.gz
GCST90200842	Citrate to oxalate (ethanedioate) ratio	8,097 European ancestry individuals	ftp://ftp.ebi.ac.uk/pub/databases/gwas/summary_statistics/GCST90200001-GCST90201000/GCST90200842/GCST90200842_buildGRCh38.tsv.gz
GCST90200843	Adenosine 5'-monophosphate (AMP) to flavin adenine dinucleotide (FAD) ratio	6,188 European ancestry individuals	ftp://ftp.ebi.ac.uk/pub/databases/gwas/summary_statistics/GCST90200001-GCST90201000/GCST90200843/GCST90200843_buildGRCh38.tsv.gz
GCST90200844	Aspartate to phosphate ratio	8,297 European ancestry individuals	ftp://ftp.ebi.ac.uk/pub/databases/gwas/summary_statistics/GCST90200001-GCST90201000/GCST90200844/GCST90200844_buildGRCh38.tsv.gz
GCST90200845	Adenosine 5'-monophosphate (AMP) to citrate ratio	8,193 European ancestry individuals	ftp://ftp.ebi.ac.uk/pub/databases/gwas/summary_statistics/GCST90200001-GCST90201000/GCST90200845/GCST90200845_buildGRCh38.tsv.gz
GCST90200846	Phenylalanine to phosphate ratio	8,294 European ancestry individuals	ftp://ftp.ebi.ac.uk/pub/databases/gwas/summary_statistics/GCST90200001-GCST90201000/GCST90200846/GCST90200846_buildGRCh38.tsv.gz
GCST90200847	Phosphate to tryptophan ratio	8,206 European ancestry individuals	ftp://ftp.ebi.ac.uk/pub/databases/gwas/summary_statistics/GCST90200001-GCST90201000/GCST90200847/GCST90200847_buildGRCh38.tsv.gz
GCST90200848	Adenosine 5'-monophosphate (AMP) to glutamine ratio	8,196 European ancestry individuals	ftp://ftp.ebi.ac.uk/pub/databases/gwas/summary_statistics/GCST90200001-GCST90201000/GCST90200848/GCST90200848_buildGRCh38.tsv.gz
GCST90200849	Adenosine 5'-monophosphate (AMP) to threonine ratio	8,173 European ancestry individuals	ftp://ftp.ebi.ac.uk/pub/databases/gwas/summary_statistics/GCST90200001-GCST90201000/GCST90200849/GCST90200849_buildGRCh38.tsv.gz
GCST90200850	Adenosine 5'-monophosphate (AMP) to tryptophan ratio	8,180 European ancestry individuals	ftp://ftp.ebi.ac.uk/pub/databases/gwas/summary_statistics/GCST90200001-GCST90201000/GCST90200850/GCST90200850_buildGRCh38.tsv.gz
GCST90200851	Adenosine 5'-monophosphate (AMP) to glycine ratio	8,195 European ancestry individuals	ftp://ftp.ebi.ac.uk/pub/databases/gwas/summary_statistics/GCST90200001-GCST90201000/GCST90200851/GCST90200851_buildGRCh38.tsv.gz
GCST90200852	Adenosine 5'-monophosphate (AMP) to arginine ratio	8,185 European ancestry individuals	ftp://ftp.ebi.ac.uk/pub/databases/gwas/summary_statistics/GCST90200001-GCST90201000/GCST90200852/GCST90200852_buildGRCh38.tsv.gz
GCST90200853	Adenosine 5'-monophosphate (AMP) to tyrosine ratio	8,193 European ancestry individuals	ftp://ftp.ebi.ac.uk/pub/databases/gwas/summary_statistics/GCST90200001-GCST90201000/GCST90200853/GCST90200853_buildGRCh38.tsv.gz
GCST90200854	Arginine to phosphate ratio	8,297 European ancestry individuals	ftp://ftp.ebi.ac.uk/pub/databases/gwas/summary_statistics/GCST90200001-GCST90201000/GCST90200854/GCST90200854_buildGRCh38.tsv.gz
GCST90200855	Phosphate to threonine ratio	8,226 European ancestry individuals	ftp://ftp.ebi.ac.uk/pub/databases/gwas/summary_statistics/GCST90200001-GCST90201000/GCST90200855/GCST90200855_buildGRCh38.tsv.gz
GCST90200856	Phosphate to glutamine ratio	8,258 European ancestry individuals	ftp://ftp.ebi.ac.uk/pub/databases/gwas/summary_statistics/GCST90200001-GCST90201000/GCST90200856/GCST90200856_buildGRCh38.tsv.gz
GCST90200857	Adenosine 5'-monophosphate (AMP) to aspartate ratio	8,205 European ancestry individuals	ftp://ftp.ebi.ac.uk/pub/databases/gwas/summary_statistics/GCST90200001-GCST90201000/GCST90200857/GCST90200857_buildGRCh38.tsv.gz
GCST90200858	Phosphate to tyrosine ratio	8,226 European ancestry individuals	ftp://ftp.ebi.ac.uk/pub/databases/gwas/summary_statistics/GCST90200001-GCST90201000/GCST90200858/GCST90200858_buildGRCh38.tsv.gz
GCST90200859	Adenosine 5'-monophosphate (AMP) to asparagine ratio	8,188 European ancestry individuals	ftp://ftp.ebi.ac.uk/pub/databases/gwas/summary_statistics/GCST90200001-GCST90201000/GCST90200859/GCST90200859_buildGRCh38.tsv.gz
GCST90200860	Adenosine 5'-monophosphate (AMP) to serine ratio	8,194 European ancestry individuals	ftp://ftp.ebi.ac.uk/pub/databases/gwas/summary_statistics/GCST90200001-GCST90201000/GCST90200860/GCST90200860_buildGRCh38.tsv.gz
GCST90200861	Histidine to phosphate ratio	8,294 European ancestry individuals	ftp://ftp.ebi.ac.uk/pub/databases/gwas/summary_statistics/GCST90200001-GCST90201000/GCST90200861/GCST90200861_buildGRCh38.tsv.gz
GCST90200862	Adenosine 5'-monophosphate (AMP) to methionine ratio	8,194 European ancestry individuals	ftp://ftp.ebi.ac.uk/pub/databases/gwas/summary_statistics/GCST90200001-GCST90201000/GCST90200862/GCST90200862_buildGRCh38.tsv.gz
GCST90200863	Phosphate to serine ratio	8,226 European ancestry individuals	ftp://ftp.ebi.ac.uk/pub/databases/gwas/summary_statistics/GCST90200001-GCST90201000/GCST90200863/GCST90200863_buildGRCh38.tsv.gz
GCST90200864	Methionine to phosphate ratio	8,291 European ancestry individuals	ftp://ftp.ebi.ac.uk/pub/databases/gwas/summary_statistics/GCST90200001-GCST90201000/GCST90200864/GCST90200864_buildGRCh38.tsv.gz
GCST90200865	Adenosine 5'-monophosphate (AMP) to histidine ratio	8,180 European ancestry individuals	ftp://ftp.ebi.ac.uk/pub/databases/gwas/summary_statistics/GCST90200001-GCST90201000/GCST90200865/GCST90200865_buildGRCh38.tsv.gz
GCST90200866	phosphate to asparagine ratio	8,249 European ancestry individuals	ftp://ftp.ebi.ac.uk/pub/databases/gwas/summary_statistics/GCST90200001-GCST90201000/GCST90200866/GCST90200866_buildGRCh38.tsv.gz
GCST90200867	Adenosine 5'-monophosphate (AMP) to isoleucine ratio	8,200 European ancestry individuals	ftp://ftp.ebi.ac.uk/pub/databases/gwas/summary_statistics/GCST90200001-GCST90201000/GCST90200867/GCST90200867_buildGRCh38.tsv.gz
GCST90200868	Isoleucine to phosphate ratio	8,298 European ancestry individuals	ftp://ftp.ebi.ac.uk/pub/databases/gwas/summary_statistics/GCST90200001-GCST90201000/GCST90200868/GCST90200868_buildGRCh38.tsv.gz
GCST90200869	Adenosine 5'-monophosphate (AMP) to valine ratio	8,225 European ancestry individuals	ftp://ftp.ebi.ac.uk/pub/databases/gwas/summary_statistics/GCST90200001-GCST90201000/GCST90200869/GCST90200869_buildGRCh38.tsv.gz
GCST90200870	Adenosine 5'-monophosphate (AMP) to acetoacetate ratio	6,773 European ancestry individuals	ftp://ftp.ebi.ac.uk/pub/databases/gwas/summary_statistics/GCST90200001-GCST90201000/GCST90200870/GCST90200870_buildGRCh38.tsv.gz
GCST90200871	Adenosine 5'-monophosphate (AMP) to cysteine ratio	8,177 European ancestry individuals	ftp://ftp.ebi.ac.uk/pub/databases/gwas/summary_statistics/GCST90200001-GCST90201000/GCST90200871/GCST90200871_buildGRCh38.tsv.gz
GCST90200872	Phosphate to cysteine ratio	8,195 European ancestry individuals	ftp://ftp.ebi.ac.uk/pub/databases/gwas/summary_statistics/GCST90200001-GCST90201000/GCST90200872/GCST90200872_buildGRCh38.tsv.gz
GCST90200873	Cortisol to 4-cholesten-3-one ratio	7,027 European ancestry individuals	ftp://ftp.ebi.ac.uk/pub/databases/gwas/summary_statistics/GCST90200001-GCST90201000/GCST90200873/GCST90200873_buildGRCh38.tsv.gz
GCST90200874	Cysteinylglycine to taurine ratio	8,193 European ancestry individuals	ftp://ftp.ebi.ac.uk/pub/databases/gwas/summary_statistics/GCST90200001-GCST90201000/GCST90200874/GCST90200874_buildGRCh38.tsv.gz
GCST90200875	Cysteinylglycine to glutamate ratio	8,197 European ancestry individuals	ftp://ftp.ebi.ac.uk/pub/databases/gwas/summary_statistics/GCST90200001-GCST90201000/GCST90200875/GCST90200875_buildGRCh38.tsv.gz
GCST90200876	Cortisone to 4-cholesten-3-one ratio	6,971 European ancestry individuals	ftp://ftp.ebi.ac.uk/pub/databases/gwas/summary_statistics/GCST90200001-GCST90201000/GCST90200876/GCST90200876_buildGRCh38.tsv.gz
GCST90200877	Taurine to glutamate ratio	8,220 European ancestry individuals	ftp://ftp.ebi.ac.uk/pub/databases/gwas/summary_statistics/GCST90200001-GCST90201000/GCST90200877/GCST90200877_buildGRCh38.tsv.gz
GCST90200878	Glutarate (C5-DC) to caprylate (8:0) ratio	7,685 European ancestry individuals	ftp://ftp.ebi.ac.uk/pub/databases/gwas/summary_statistics/GCST90200001-GCST90201000/GCST90200878/GCST90200878_buildGRCh38.tsv.gz
GCST90200879	Adenosine 5'-monophosphate (AMP) to glutamate ratio	8,213 European ancestry individuals	ftp://ftp.ebi.ac.uk/pub/databases/gwas/summary_statistics/GCST90200001-GCST90201000/GCST90200879/GCST90200879_buildGRCh38.tsv.gz
GCST90200880	Glutarate (C5-DC) to salicylate ratio	7,684 European ancestry individuals	ftp://ftp.ebi.ac.uk/pub/databases/gwas/summary_statistics/GCST90200001-GCST90201000/GCST90200880/GCST90200880_buildGRCh38.tsv.gz
GCST90200881	Aspartate to N-acetylglucosamine to N-acetylgalactosamine ratio	7,899 European ancestry individuals	ftp://ftp.ebi.ac.uk/pub/databases/gwas/summary_statistics/GCST90200001-GCST90201000/GCST90200881/GCST90200881_buildGRCh38.tsv.gz
GCST90200882	Aspartate to mannose ratio	8,162 European ancestry individuals	ftp://ftp.ebi.ac.uk/pub/databases/gwas/summary_statistics/GCST90200001-GCST90201000/GCST90200882/GCST90200882_buildGRCh38.tsv.gz
GCST90200883	Phosphate to acetoacetate ratio	6,791 European ancestry individuals	ftp://ftp.ebi.ac.uk/pub/databases/gwas/summary_statistics/GCST90200001-GCST90201000/GCST90200883/GCST90200883_buildGRCh38.tsv.gz
GCST90200884	Mannose to N-acetylglucosamine to N-acetylgalactosamine ratio	7,907 European ancestry individuals	ftp://ftp.ebi.ac.uk/pub/databases/gwas/summary_statistics/GCST90200001-GCST90201000/GCST90200884/GCST90200884_buildGRCh38.tsv.gz
GCST90200885	Phenylpyruvate to citrate ratio	8,177 European ancestry individuals	ftp://ftp.ebi.ac.uk/pub/databases/gwas/summary_statistics/GCST90200001-GCST90201000/GCST90200885/GCST90200885_buildGRCh38.tsv.gz
GCST90200886	Phenylpyruvate to 4-hydroxyphenylpyruvate ratio	7,829 European ancestry individuals	ftp://ftp.ebi.ac.uk/pub/databases/gwas/summary_statistics/GCST90200001-GCST90201000/GCST90200886/GCST90200886_buildGRCh38.tsv.gz
GCST90200887	Cholesterol to cortisol ratio	8,211 European ancestry individuals	ftp://ftp.ebi.ac.uk/pub/databases/gwas/summary_statistics/GCST90200001-GCST90201000/GCST90200887/GCST90200887_buildGRCh38.tsv.gz
GCST90200888	Citrate to 4-hydroxyphenylpyruvate ratio	7,851 European ancestry individuals	ftp://ftp.ebi.ac.uk/pub/databases/gwas/summary_statistics/GCST90200001-GCST90201000/GCST90200888/GCST90200888_buildGRCh38.tsv.gz
GCST90200889	Cholesterol to taurocholate ratio	7,611 European ancestry individuals	ftp://ftp.ebi.ac.uk/pub/databases/gwas/summary_statistics/GCST90200001-GCST90201000/GCST90200889/GCST90200889_buildGRCh38.tsv.gz
GCST90200890	Cortisol to taurocholate ratio	7,610 European ancestry individuals	ftp://ftp.ebi.ac.uk/pub/databases/gwas/summary_statistics/GCST90200001-GCST90201000/GCST90200890/GCST90200890_buildGRCh38.tsv.gz
GCST90200891	Salicylate to caprylate (8:0) ratio	8,068 European ancestry individuals	ftp://ftp.ebi.ac.uk/pub/databases/gwas/summary_statistics/GCST90200001-GCST90201000/GCST90200891/GCST90200891_buildGRCh38.tsv.gz
GCST90200892	Hypotaurine to taurine ratio	8,157 European ancestry individuals	ftp://ftp.ebi.ac.uk/pub/databases/gwas/summary_statistics/GCST90200001-GCST90201000/GCST90200892/GCST90200892_buildGRCh38.tsv.gz
GCST90200893	Taurine to cysteine ratio	8,186 European ancestry individuals	ftp://ftp.ebi.ac.uk/pub/databases/gwas/summary_statistics/GCST90200001-GCST90201000/GCST90200893/GCST90200893_buildGRCh38.tsv.gz
GCST90200894	Inosine to theophylline ratio	4,662 European ancestry individuals	ftp://ftp.ebi.ac.uk/pub/databases/gwas/summary_statistics/GCST90200001-GCST90201000/GCST90200894/GCST90200894_buildGRCh38.tsv.gz
GCST90200895	Hypotaurine to cysteine ratio	8,134 European ancestry individuals	ftp://ftp.ebi.ac.uk/pub/databases/gwas/summary_statistics/GCST90200001-GCST90201000/GCST90200895/GCST90200895_buildGRCh38.tsv.gz
GCST90200896	Inosine to EDTA ratio	4,926 European ancestry individuals	ftp://ftp.ebi.ac.uk/pub/databases/gwas/summary_statistics/GCST90200001-GCST90201000/GCST90200896/GCST90200896_buildGRCh38.tsv.gz
GCST90200897	Theophylline to EDTA ratio	7,867 European ancestry individuals	ftp://ftp.ebi.ac.uk/pub/databases/gwas/summary_statistics/GCST90200001-GCST90201000/GCST90200897/GCST90200897_buildGRCh38.tsv.gz
GCST90200898	Citrulline to phosphate ratio	8,294 European ancestry individuals	ftp://ftp.ebi.ac.uk/pub/databases/gwas/summary_statistics/GCST90200001-GCST90201000/GCST90200898/GCST90200898_buildGRCh38.tsv.gz
GCST90200899	Citrulline to ornithine ratio	8,225 European ancestry individuals	ftp://ftp.ebi.ac.uk/pub/databases/gwas/summary_statistics/GCST90200001-GCST90201000/GCST90200899/GCST90200899_buildGRCh38.tsv.gz
GCST90200900	Phosphate to oleoyl-linoleoyl-glycerol (18:1 to 18:2) [2] ratio	7,992 European ancestry individuals	ftp://ftp.ebi.ac.uk/pub/databases/gwas/summary_statistics/GCST90200001-GCST90201000/GCST90200900/GCST90200900_buildGRCh38.tsv.gz
GCST90200901	Ornithine to phosphate ratio	8,295 European ancestry individuals	ftp://ftp.ebi.ac.uk/pub/databases/gwas/summary_statistics/GCST90200001-GCST90201000/GCST90200901/GCST90200901_buildGRCh38.tsv.gz
GCST90200902	Phosphate to linoleoyl-arachidonoyl-glycerol (18:2 to 20:4) [2] ratio	7,649 European ancestry individuals	ftp://ftp.ebi.ac.uk/pub/databases/gwas/summary_statistics/GCST90200001-GCST90201000/GCST90200902/GCST90200902_buildGRCh38.tsv.gz
GCST90200903	Phosphate to glycerol ratio	8,179 European ancestry individuals	ftp://ftp.ebi.ac.uk/pub/databases/gwas/summary_statistics/GCST90200001-GCST90201000/GCST90200903/GCST90200903_buildGRCh38.tsv.gz
GCST90200904	Phosphate to linoleoyl-arachidonoyl-glycerol (18:2 to 20:4) [1] ratio	7,623 European ancestry individuals	ftp://ftp.ebi.ac.uk/pub/databases/gwas/summary_statistics/GCST90200001-GCST90201000/GCST90200904/GCST90200904_buildGRCh38.tsv.gz
GCST90200905	Glucose to glycerol ratio	8,160 European ancestry individuals	ftp://ftp.ebi.ac.uk/pub/databases/gwas/summary_statistics/GCST90200001-GCST90201000/GCST90200905/GCST90200905_buildGRCh38.tsv.gz
GCST90200906	2'-deoxyuridine to cytidine ratio	7,410 European ancestry individuals	ftp://ftp.ebi.ac.uk/pub/databases/gwas/summary_statistics/GCST90200001-GCST90201000/GCST90200906/GCST90200906_buildGRCh38.tsv.gz
GCST90200907	Retinol (Vitamin A) to linoleoyl-arachidonoyl-glycerol (18:2 to 20:4) [1] ratio	7,617 European ancestry individuals	ftp://ftp.ebi.ac.uk/pub/databases/gwas/summary_statistics/GCST90200001-GCST90201000/GCST90200907/GCST90200907_buildGRCh38.tsv.gz
GCST90200908	Retinol (Vitamin A) to linoleoyl-arachidonoyl-glycerol (18:2 to 20:4) [2] ratio	7,668 European ancestry individuals	ftp://ftp.ebi.ac.uk/pub/databases/gwas/summary_statistics/GCST90200001-GCST90201000/GCST90200908/GCST90200908_buildGRCh38.tsv.gz
GCST90200909	Uridine to 2'-deoxyuridine ratio	7,873 European ancestry individuals	ftp://ftp.ebi.ac.uk/pub/databases/gwas/summary_statistics/GCST90200001-GCST90201000/GCST90200909/GCST90200909_buildGRCh38.tsv.gz
GCST90200910	Retinol (Vitamin A) to oleoyl-linoleoyl-glycerol (18:1 to 18:2) [2] ratio	7,981 European ancestry individuals	ftp://ftp.ebi.ac.uk/pub/databases/gwas/summary_statistics/GCST90200001-GCST90201000/GCST90200910/GCST90200910_buildGRCh38.tsv.gz
GCST90200911	Tryptophan to pyruvate ratio	8,224 European ancestry individuals	ftp://ftp.ebi.ac.uk/pub/databases/gwas/summary_statistics/GCST90200001-GCST90201000/GCST90200911/GCST90200911_buildGRCh38.tsv.gz
GCST90200912	tryptophan to tyrosine ratio	8,226 European ancestry individuals	ftp://ftp.ebi.ac.uk/pub/databases/gwas/summary_statistics/GCST90200001-GCST90201000/GCST90200912/GCST90200912_buildGRCh38.tsv.gz
GCST90200913	Glucose to sucrose ratio	7,695 European ancestry individuals	ftp://ftp.ebi.ac.uk/pub/databases/gwas/summary_statistics/GCST90200001-GCST90201000/GCST90200913/GCST90200913_buildGRCh38.tsv.gz
GCST90200914	Tyrosine to pyruvate ratio	8,220 European ancestry individuals	ftp://ftp.ebi.ac.uk/pub/databases/gwas/summary_statistics/GCST90200001-GCST90201000/GCST90200914/GCST90200914_buildGRCh38.tsv.gz
GCST90200915	Glucose to fructose ratio	8,214 European ancestry individuals	ftp://ftp.ebi.ac.uk/pub/databases/gwas/summary_statistics/GCST90200001-GCST90201000/GCST90200915/GCST90200915_buildGRCh38.tsv.gz
GCST90200916	Fructose to sucrose ratio	7,719 European ancestry individuals	ftp://ftp.ebi.ac.uk/pub/databases/gwas/summary_statistics/GCST90200001-GCST90201000/GCST90200916/GCST90200916_buildGRCh38.tsv.gz
GCST90200917	Alpha-ketobutyrate to 3-methyl-2-oxobutyrate ratio	8,133 European ancestry individuals	ftp://ftp.ebi.ac.uk/pub/databases/gwas/summary_statistics/GCST90200001-GCST90201000/GCST90200917/GCST90200917_buildGRCh38.tsv.gz
GCST90200918	N-palmitoyl-sphingosine (d18:1 to 16:0) to N-palmitoyl-sphinganine (d18:0 to 16:0) ratio	8,155 European ancestry individuals	ftp://ftp.ebi.ac.uk/pub/databases/gwas/summary_statistics/GCST90200001-GCST90201000/GCST90200918/GCST90200918_buildGRCh38.tsv.gz
GCST90200919	Caffeine to theophylline ratio	7,756 European ancestry individuals	ftp://ftp.ebi.ac.uk/pub/databases/gwas/summary_statistics/GCST90200001-GCST90201000/GCST90200919/GCST90200919_buildGRCh38.tsv.gz
GCST90200920	Mannose to glycerol ratio	8,168 European ancestry individuals	ftp://ftp.ebi.ac.uk/pub/databases/gwas/summary_statistics/GCST90200001-GCST90201000/GCST90200920/GCST90200920_buildGRCh38.tsv.gz
GCST90200921	Mannose to mannitol to sorbitol ratio	8,208 European ancestry individuals	ftp://ftp.ebi.ac.uk/pub/databases/gwas/summary_statistics/GCST90200001-GCST90201000/GCST90200921/GCST90200921_buildGRCh38.tsv.gz
GCST90200922	Alpha-ketobutyrate to pyruvate ratio	8,129 European ancestry individuals	ftp://ftp.ebi.ac.uk/pub/databases/gwas/summary_statistics/GCST90200001-GCST90201000/GCST90200922/GCST90200922_buildGRCh38.tsv.gz
GCST90200923	Glycerol to mannitol to sorbitol ratio	8,153 European ancestry individuals	ftp://ftp.ebi.ac.uk/pub/databases/gwas/summary_statistics/GCST90200001-GCST90201000/GCST90200923/GCST90200923_buildGRCh38.tsv.gz
GCST90200924	Alpha-tocopherol to glycerol ratio	8,158 European ancestry individuals	ftp://ftp.ebi.ac.uk/pub/databases/gwas/summary_statistics/GCST90200001-GCST90201000/GCST90200924/GCST90200924_buildGRCh38.tsv.gz
GCST90200925	Caffeine to theobromine ratio	7,952 European ancestry individuals	ftp://ftp.ebi.ac.uk/pub/databases/gwas/summary_statistics/GCST90200001-GCST90201000/GCST90200925/GCST90200925_buildGRCh38.tsv.gz
GCST90200926	N-stearoyl-sphingosine (d18:1 to 18:0) to N-palmitoyl-sphinganine (d18:0 to 16:0) ratio	8,159 European ancestry individuals	ftp://ftp.ebi.ac.uk/pub/databases/gwas/summary_statistics/GCST90200001-GCST90201000/GCST90200926/GCST90200926_buildGRCh38.tsv.gz
GCST90200927	Theophylline to theobromine ratio	7,858 European ancestry individuals	ftp://ftp.ebi.ac.uk/pub/databases/gwas/summary_statistics/GCST90200001-GCST90201000/GCST90200927/GCST90200927_buildGRCh38.tsv.gz
GCST90200928	N-palmitoyl-sphingosine (d18:1 to 16:0) to N-stearoyl-sphingosine (d18:1 to 18:0) ratio	8,191 European ancestry individuals	ftp://ftp.ebi.ac.uk/pub/databases/gwas/summary_statistics/GCST90200001-GCST90201000/GCST90200928/GCST90200928_buildGRCh38.tsv.gz
GCST90200929	Glycerol to carnitine ratio	8,235 European ancestry individuals	ftp://ftp.ebi.ac.uk/pub/databases/gwas/summary_statistics/GCST90200001-GCST90201000/GCST90200929/GCST90200929_buildGRCh38.tsv.gz
GCST90200930	Carnitine to acetylcarnitine (C2) ratio	8,206 European ancestry individuals	ftp://ftp.ebi.ac.uk/pub/databases/gwas/summary_statistics/GCST90200001-GCST90201000/GCST90200930/GCST90200930_buildGRCh38.tsv.gz
GCST90200931	Glycerol to sulfate ratio	8,176 European ancestry individuals	ftp://ftp.ebi.ac.uk/pub/databases/gwas/summary_statistics/GCST90200001-GCST90201000/GCST90200931/GCST90200931_buildGRCh38.tsv.gz
GCST90200932	Glycerol to palmitoylcarnitine (C16) ratio	8,165 European ancestry individuals	ftp://ftp.ebi.ac.uk/pub/databases/gwas/summary_statistics/GCST90200001-GCST90201000/GCST90200932/GCST90200932_buildGRCh38.tsv.gz
GCST90200933	Alpha-ketoglutarate to proline ratio	8,273 European ancestry individuals	ftp://ftp.ebi.ac.uk/pub/databases/gwas/summary_statistics/GCST90200001-GCST90201000/GCST90200933/GCST90200933_buildGRCh38.tsv.gz
GCST90200934	Acetylcarnitine (C2) to propionylcarnitine (C3) ratio	8,200 European ancestry individuals	ftp://ftp.ebi.ac.uk/pub/databases/gwas/summary_statistics/GCST90200001-GCST90201000/GCST90200934/GCST90200934_buildGRCh38.tsv.gz
GCST90200935	Carnitine to propionylcarnitine (C3) ratio	8,185 European ancestry individuals	ftp://ftp.ebi.ac.uk/pub/databases/gwas/summary_statistics/GCST90200001-GCST90201000/GCST90200935/GCST90200935_buildGRCh38.tsv.gz
GCST90200936	Succinate to proline ratio	8,209 European ancestry individuals	ftp://ftp.ebi.ac.uk/pub/databases/gwas/summary_statistics/GCST90200001-GCST90201000/GCST90200936/GCST90200936_buildGRCh38.tsv.gz
GCST90200937	Alpha-ketoglutarate to trans-4-hydroxyproline ratio	8,272 European ancestry individuals	ftp://ftp.ebi.ac.uk/pub/databases/gwas/summary_statistics/GCST90200001-GCST90201000/GCST90200937/GCST90200937_buildGRCh38.tsv.gz
GCST90200938	Alpha-ketoglutarate to alanine ratio	8,272 European ancestry individuals	ftp://ftp.ebi.ac.uk/pub/databases/gwas/summary_statistics/GCST90200001-GCST90201000/GCST90200938/GCST90200938_buildGRCh38.tsv.gz
GCST90200939	Proline to trans-4-hydroxyproline ratio	8,194 European ancestry individuals	ftp://ftp.ebi.ac.uk/pub/databases/gwas/summary_statistics/GCST90200001-GCST90201000/GCST90200939/GCST90200939_buildGRCh38.tsv.gz
GCST90200940	Adenosine 5'-diphosphate (ADP) to EDTA ratio	4,563 European ancestry individuals	ftp://ftp.ebi.ac.uk/pub/databases/gwas/summary_statistics/GCST90200001-GCST90201000/GCST90200940/GCST90200940_buildGRCh38.tsv.gz
GCST90200941	Succinate to trans-4-hydroxyproline ratio	8,198 European ancestry individuals	ftp://ftp.ebi.ac.uk/pub/databases/gwas/summary_statistics/GCST90200001-GCST90201000/GCST90200941/GCST90200941_buildGRCh38.tsv.gz
GCST90200942	Glutamate to pyruvate ratio	8,188 European ancestry individuals	ftp://ftp.ebi.ac.uk/pub/databases/gwas/summary_statistics/GCST90200001-GCST90201000/GCST90200942/GCST90200942_buildGRCh38.tsv.gz
GCST90200943	Phosphate to EDTA ratio	8,225 European ancestry individuals	ftp://ftp.ebi.ac.uk/pub/databases/gwas/summary_statistics/GCST90200001-GCST90201000/GCST90200943/GCST90200943_buildGRCh38.tsv.gz
GCST90200944	Alpha-ketoglutarate to pyruvate ratio	8,272 European ancestry individuals	ftp://ftp.ebi.ac.uk/pub/databases/gwas/summary_statistics/GCST90200001-GCST90201000/GCST90200944/GCST90200944_buildGRCh38.tsv.gz
GCST90200945	Adenosine 5'-monophosphate (AMP) to EDTA ratio	8,179 European ancestry individuals	ftp://ftp.ebi.ac.uk/pub/databases/gwas/summary_statistics/GCST90200001-GCST90201000/GCST90200945/GCST90200945_buildGRCh38.tsv.gz
GCST90200946	Glutamate to alanine ratio	8,172 European ancestry individuals	ftp://ftp.ebi.ac.uk/pub/databases/gwas/summary_statistics/GCST90200001-GCST90201000/GCST90200946/GCST90200946_buildGRCh38.tsv.gz
GCST90200947	Adenosine 5'-diphosphate (ADP) to glucose ratio	4,581 European ancestry individuals	ftp://ftp.ebi.ac.uk/pub/databases/gwas/summary_statistics/GCST90200001-GCST90201000/GCST90200947/GCST90200947_buildGRCh38.tsv.gz
GCST90200948	Adenosine 5'-diphosphate (ADP) to mannitol to sorbitol ratio	4,566 European ancestry individuals	ftp://ftp.ebi.ac.uk/pub/databases/gwas/summary_statistics/GCST90200001-GCST90201000/GCST90200948/GCST90200948_buildGRCh38.tsv.gz
GCST90200949	Adenosine 5'-diphosphate (ADP) to N-acetylneuraminate ratio	4,553 European ancestry individuals	ftp://ftp.ebi.ac.uk/pub/databases/gwas/summary_statistics/GCST90200001-GCST90201000/GCST90200949/GCST90200949_buildGRCh38.tsv.gz
GCST90200950	Glucose to mannitol to sorbitol ratio	8,254 European ancestry individuals	ftp://ftp.ebi.ac.uk/pub/databases/gwas/summary_statistics/GCST90200001-GCST90201000/GCST90200950/GCST90200950_buildGRCh38.tsv.gz
GCST90200951	Mannose to fructose ratio	8,202 European ancestry individuals	ftp://ftp.ebi.ac.uk/pub/databases/gwas/summary_statistics/GCST90200001-GCST90201000/GCST90200951/GCST90200951_buildGRCh38.tsv.gz
GCST90200952	Adenosine 5'-diphosphate (ADP) to cytidine ratio	4,350 European ancestry individuals	ftp://ftp.ebi.ac.uk/pub/databases/gwas/summary_statistics/GCST90200001-GCST90201000/GCST90200952/GCST90200952_buildGRCh38.tsv.gz
GCST90200953	Glucose-to-mannose ratio	8,191 European ancestry individuals	ftp://ftp.ebi.ac.uk/pub/databases/gwas/summary_statistics/GCST90200001-GCST90201000/GCST90200953/GCST90200953_buildGRCh38.tsv.gz
GCST90200954	Cytidine to N-acetylneuraminate ratio	7,683 European ancestry individuals	ftp://ftp.ebi.ac.uk/pub/databases/gwas/summary_statistics/GCST90200001-GCST90201000/GCST90200954/GCST90200954_buildGRCh38.tsv.gz
GCST90200955	Adenosine 5'-diphosphate (ADP) to choline phosphate ratio	4,560 European ancestry individuals	ftp://ftp.ebi.ac.uk/pub/databases/gwas/summary_statistics/GCST90200001-GCST90201000/GCST90200955/GCST90200955_buildGRCh38.tsv.gz
GCST90200956	Cytidine to N-acetylglucosamine to N-acetylgalactosamine ratio	7,427 European ancestry individuals	ftp://ftp.ebi.ac.uk/pub/databases/gwas/summary_statistics/GCST90200001-GCST90201000/GCST90200956/GCST90200956_buildGRCh38.tsv.gz
GCST90200957	N-acetylneuraminate to N-acetylglucosamine to N-acetylgalactosamine ratio	7,988 European ancestry individuals	ftp://ftp.ebi.ac.uk/pub/databases/gwas/summary_statistics/GCST90200001-GCST90201000/GCST90200957/GCST90200957_buildGRCh38.tsv.gz
GCST90200958	Adenosine 5'-diphosphate (ADP) to choline ratio	4,560 European ancestry individuals	ftp://ftp.ebi.ac.uk/pub/databases/gwas/summary_statistics/GCST90200001-GCST90201000/GCST90200958/GCST90200958_buildGRCh38.tsv.gz
GCST90200959	Choline phosphate to choline ratio	8,196 European ancestry individuals	ftp://ftp.ebi.ac.uk/pub/databases/gwas/summary_statistics/GCST90200001-GCST90201000/GCST90200959/GCST90200959_buildGRCh38.tsv.gz
GCST90200960	Choline phosphate to phosphoethanolamine ratio	8,213 European ancestry individuals	ftp://ftp.ebi.ac.uk/pub/databases/gwas/summary_statistics/GCST90200001-GCST90201000/GCST90200960/GCST90200960_buildGRCh38.tsv.gz
GCST90200961	Adenosine 5'-diphosphate (ADP) to ornithine ratio	4,566 European ancestry individuals	ftp://ftp.ebi.ac.uk/pub/databases/gwas/summary_statistics/GCST90200001-GCST90201000/GCST90200961/GCST90200961_buildGRCh38.tsv.gz
GCST90200962	Adenosine 5'-diphosphate (ADP) to glutamine ratio	4,569 European ancestry individuals	ftp://ftp.ebi.ac.uk/pub/databases/gwas/summary_statistics/GCST90200001-GCST90201000/GCST90200962/GCST90200962_buildGRCh38.tsv.gz
GCST90200963	Inosine 5'-monophosphate (IMP) to urate ratio	4,598 European ancestry individuals	ftp://ftp.ebi.ac.uk/pub/databases/gwas/summary_statistics/GCST90200001-GCST90201000/GCST90200963/GCST90200963_buildGRCh38.tsv.gz
GCST90200964	Adenosine 5'-diphosphate (ADP) to 5-oxoproline ratio	4,570 European ancestry individuals	ftp://ftp.ebi.ac.uk/pub/databases/gwas/summary_statistics/GCST90200001-GCST90201000/GCST90200964/GCST90200964_buildGRCh38.tsv.gz
GCST90200965	Glutamate to 5-oxoproline ratio	8,171 European ancestry individuals	ftp://ftp.ebi.ac.uk/pub/databases/gwas/summary_statistics/GCST90200001-GCST90201000/GCST90200965/GCST90200965_buildGRCh38.tsv.gz
GCST90200966	Adenosine 5'-diphosphate (ADP) to uridine ratio	4,565 European ancestry individuals	ftp://ftp.ebi.ac.uk/pub/databases/gwas/summary_statistics/GCST90200001-GCST90201000/GCST90200966/GCST90200966_buildGRCh38.tsv.gz
GCST90200967	Phosphate to urate ratio	8,204 European ancestry individuals	ftp://ftp.ebi.ac.uk/pub/databases/gwas/summary_statistics/GCST90200001-GCST90201000/GCST90200967/GCST90200967_buildGRCh38.tsv.gz
GCST90200968	Phosphate to 5-oxoproline ratio	8,217 European ancestry individuals	ftp://ftp.ebi.ac.uk/pub/databases/gwas/summary_statistics/GCST90200001-GCST90201000/GCST90200968/GCST90200968_buildGRCh38.tsv.gz
GCST90200969	Adenosine 5'-monophosphate (AMP) to N-palmitoyl-sphingosine (d18:1 to 16:0) ratio	8,188 European ancestry individuals	ftp://ftp.ebi.ac.uk/pub/databases/gwas/summary_statistics/GCST90200001-GCST90201000/GCST90200969/GCST90200969_buildGRCh38.tsv.gz
GCST90200970	Adenosine 5'-monophosphate (AMP) to leucine ratio	8,201 European ancestry individuals	ftp://ftp.ebi.ac.uk/pub/databases/gwas/summary_statistics/GCST90200001-GCST90201000/GCST90200970/GCST90200970_buildGRCh38.tsv.gz
GCST90200971	Leucine to phosphate ratio	8,298 European ancestry individuals	ftp://ftp.ebi.ac.uk/pub/databases/gwas/summary_statistics/GCST90200001-GCST90201000/GCST90200971/GCST90200971_buildGRCh38.tsv.gz
GCST90200972	Leucine to N-palmitoyl-sphingosine (d18:1 to 16:0) ratio	8,198 European ancestry individuals	ftp://ftp.ebi.ac.uk/pub/databases/gwas/summary_statistics/GCST90200001-GCST90201000/GCST90200972/GCST90200972_buildGRCh38.tsv.gz
GCST90200973	Proline to glutamate ratio	8,185 European ancestry individuals	ftp://ftp.ebi.ac.uk/pub/databases/gwas/summary_statistics/GCST90200001-GCST90201000/GCST90200973/GCST90200973_buildGRCh38.tsv.gz
GCST90200974	Phosphate to proline ratio	8,241 European ancestry individuals	ftp://ftp.ebi.ac.uk/pub/databases/gwas/summary_statistics/GCST90200001-GCST90201000/GCST90200974/GCST90200974_buildGRCh38.tsv.gz
GCST90200975	Arachidonate (20:4n6) to caffeine ratio	8,000 European ancestry individuals	ftp://ftp.ebi.ac.uk/pub/databases/gwas/summary_statistics/GCST90200001-GCST90201000/GCST90200975/GCST90200975_buildGRCh38.tsv.gz
GCST90200976	Adenosine 5'-monophosphate (AMP) to urate ratio	8,181 European ancestry individuals	ftp://ftp.ebi.ac.uk/pub/databases/gwas/summary_statistics/GCST90200001-GCST90201000/GCST90200976/GCST90200976_buildGRCh38.tsv.gz
GCST90200977	Arachidonate (20:4n6) to paraxanthine ratio	7,776 European ancestry individuals	ftp://ftp.ebi.ac.uk/pub/databases/gwas/summary_statistics/GCST90200001-GCST90201000/GCST90200977/GCST90200977_buildGRCh38.tsv.gz
GCST90200978	Caffeine to paraxanthine ratio	7,873 European ancestry individuals	ftp://ftp.ebi.ac.uk/pub/databases/gwas/summary_statistics/GCST90200001-GCST90201000/GCST90200978/GCST90200978_buildGRCh38.tsv.gz
GCST90200979	Arachidonate (20:4n6) to linoleate (18:2n6) ratio	8,162 European ancestry individuals	ftp://ftp.ebi.ac.uk/pub/databases/gwas/summary_statistics/GCST90200001-GCST90201000/GCST90200979/GCST90200979_buildGRCh38.tsv.gz
GCST90200980	Phosphoethanolamine to choline ratio	8,204 European ancestry individuals	ftp://ftp.ebi.ac.uk/pub/databases/gwas/summary_statistics/GCST90200001-GCST90201000/GCST90200980/GCST90200980_buildGRCh38.tsv.gz
GCST90200981	Caffeine to linoleate (18:2n6) ratio	7,939 European ancestry individuals	ftp://ftp.ebi.ac.uk/pub/databases/gwas/summary_statistics/GCST90200001-GCST90201000/GCST90200981/GCST90200981_buildGRCh38.tsv.gz
GCST90200982	Paraxanthine to linoleate (18:2n6) ratio	7,785 European ancestry individuals	ftp://ftp.ebi.ac.uk/pub/databases/gwas/summary_statistics/GCST90200001-GCST90201000/GCST90200982/GCST90200982_buildGRCh38.tsv.gz
GCST90200983	Cholesterol to linoleoyl-arachidonoyl-glycerol (18:2 to 20:4) [1] ratio	7,624 European ancestry individuals	ftp://ftp.ebi.ac.uk/pub/databases/gwas/summary_statistics/GCST90200001-GCST90201000/GCST90200983/GCST90200983_buildGRCh38.tsv.gz
GCST90200984	Cholesterol to benzoate ratio	7,387 European ancestry individuals	ftp://ftp.ebi.ac.uk/pub/databases/gwas/summary_statistics/GCST90200001-GCST90201000/GCST90200984/GCST90200984_buildGRCh38.tsv.gz
GCST90200985	Cholesterol to oleoyl-linoleoyl-glycerol (18:1 to 18:2) [2] ratio	7,981 European ancestry individuals	ftp://ftp.ebi.ac.uk/pub/databases/gwas/summary_statistics/GCST90200001-GCST90201000/GCST90200985/GCST90200985_buildGRCh38.tsv.gz
GCST90200986	Cholesterol to linoleoyl-arachidonoyl-glycerol (18:2 to 20:4) [2] ratio	7,655 European ancestry individuals	ftp://ftp.ebi.ac.uk/pub/databases/gwas/summary_statistics/GCST90200001-GCST90201000/GCST90200986/GCST90200986_buildGRCh38.tsv.gz
GCST90200987	Benzoate to oleoyl-linoleoyl-glycerol (18:1 to 18:2) [2] ratio	7,162 European ancestry individuals	ftp://ftp.ebi.ac.uk/pub/databases/gwas/summary_statistics/GCST90200001-GCST90201000/GCST90200987/GCST90200987_buildGRCh38.tsv.gz
GCST90200988	Benzoate to linoleoyl-arachidonoyl-glycerol (18:2 to 20:4) [1] ratio	6,813 European ancestry individuals	ftp://ftp.ebi.ac.uk/pub/databases/gwas/summary_statistics/GCST90200001-GCST90201000/GCST90200988/GCST90200988_buildGRCh38.tsv.gz
GCST90200989	Histidine to asparagine ratio	8,225 European ancestry individuals	ftp://ftp.ebi.ac.uk/pub/databases/gwas/summary_statistics/GCST90200001-GCST90201000/GCST90200989/GCST90200989_buildGRCh38.tsv.gz
GCST90200990	Benzoate to linoleoyl-arachidonoyl-glycerol (18:2 to 20:4) [2] ratio	6,865 European ancestry individuals	ftp://ftp.ebi.ac.uk/pub/databases/gwas/summary_statistics/GCST90200001-GCST90201000/GCST90200990/GCST90200990_buildGRCh38.tsv.gz
GCST90200991	Histidine to alanine ratio	8,233 European ancestry individuals	ftp://ftp.ebi.ac.uk/pub/databases/gwas/summary_statistics/GCST90200001-GCST90201000/GCST90200991/GCST90200991_buildGRCh38.tsv.gz
GCST90200992	Alanine to asparagine ratio	8,248 European ancestry individuals	ftp://ftp.ebi.ac.uk/pub/databases/gwas/summary_statistics/GCST90200001-GCST90201000/GCST90200992/GCST90200992_buildGRCh38.tsv.gz
GCST90200993	Salicylate to oxalate (ethanedioate) ratio	8,107 European ancestry individuals	ftp://ftp.ebi.ac.uk/pub/databases/gwas/summary_statistics/GCST90200001-GCST90201000/GCST90200993/GCST90200993_buildGRCh38.tsv.gz
GCST90200994	Glutamine to alanine ratio	8,222 European ancestry individuals	ftp://ftp.ebi.ac.uk/pub/databases/gwas/summary_statistics/GCST90200001-GCST90201000/GCST90200994/GCST90200994_buildGRCh38.tsv.gz
GCST90200995	Salicylate to taurocholate ratio	7,614 European ancestry individuals	ftp://ftp.ebi.ac.uk/pub/databases/gwas/summary_statistics/GCST90200001-GCST90201000/GCST90200995/GCST90200995_buildGRCh38.tsv.gz
GCST90200996	Citrate to taurocholate ratio	7,618 European ancestry individuals	ftp://ftp.ebi.ac.uk/pub/databases/gwas/summary_statistics/GCST90200001-GCST90201000/GCST90200996/GCST90200996_buildGRCh38.tsv.gz
GCST90200997	Histidine to glutamine ratio	8,223 European ancestry individuals	ftp://ftp.ebi.ac.uk/pub/databases/gwas/summary_statistics/GCST90200001-GCST90201000/GCST90200997/GCST90200997_buildGRCh38.tsv.gz
GCST90200998	Salicylate to citrate ratio	8,147 European ancestry individuals	ftp://ftp.ebi.ac.uk/pub/databases/gwas/summary_statistics/GCST90200001-GCST90201000/GCST90200998/GCST90200998_buildGRCh38.tsv.gz
GCST90200999	Taurocholate to oxalate (ethanedioate) ratio	7,755 European ancestry individuals	ftp://ftp.ebi.ac.uk/pub/databases/gwas/summary_statistics/GCST90200001-GCST90201000/GCST90200999/GCST90200999_buildGRCh38.tsv.gz
GCST90201000	Serine to threonine ratio	8,237 European ancestry individuals	ftp://ftp.ebi.ac.uk/pub/databases/gwas/summary_statistics/GCST90200001-GCST90201000/GCST90201000/GCST90201000_buildGRCh38.tsv.gz
GCST90201001	Serine to alpha-ketobutyrate ratio	8,100 European ancestry individuals	ftp://ftp.ebi.ac.uk/pub/databases/gwas/summary_statistics/GCST90201001-GCST90202000/GCST90201001/GCST90201001_buildGRCh38.tsv.gz
GCST90201002	Maltose to sucrose ratio	5,984 European ancestry individuals	ftp://ftp.ebi.ac.uk/pub/databases/gwas/summary_statistics/GCST90201001-GCST90202000/GCST90201002/GCST90201002_buildGRCh38.tsv.gz
GCST90201003	Glucose to N-palmitoyl-sphingosine (d18:1 to 16:0) ratio	8,173 European ancestry individuals	ftp://ftp.ebi.ac.uk/pub/databases/gwas/summary_statistics/GCST90201001-GCST90202000/GCST90201003/GCST90201003_buildGRCh38.tsv.gz
GCST90201004	Glucose to N-stearoyl-sphingosine (d18:1 to 18:0) ratio	8,179 European ancestry individuals	ftp://ftp.ebi.ac.uk/pub/databases/gwas/summary_statistics/GCST90201001-GCST90202000/GCST90201004/GCST90201004_buildGRCh38.tsv.gz
GCST90201005	Fructose to maltose ratio	6,307 European ancestry individuals	ftp://ftp.ebi.ac.uk/pub/databases/gwas/summary_statistics/GCST90201001-GCST90202000/GCST90201005/GCST90201005_buildGRCh38.tsv.gz
GCST90201006	Alpha-ketobutyrate to 3-methyl-2-oxovalerate ratio	8,136 European ancestry individuals	ftp://ftp.ebi.ac.uk/pub/databases/gwas/summary_statistics/GCST90201001-GCST90202000/GCST90201006/GCST90201006_buildGRCh38.tsv.gz
GCST90201007	Glucose to N-palmitoyl-sphinganine (d18:0 to 16:0) ratio	8,119 European ancestry individuals	ftp://ftp.ebi.ac.uk/pub/databases/gwas/summary_statistics/GCST90201001-GCST90202000/GCST90201007/GCST90201007_buildGRCh38.tsv.gz
GCST90201008	Threonine to alpha-ketobutyrate ratio	8,099 European ancestry individuals	ftp://ftp.ebi.ac.uk/pub/databases/gwas/summary_statistics/GCST90201001-GCST90202000/GCST90201008/GCST90201008_buildGRCh38.tsv.gz
GCST90201009	Threonine to pyruvate ratio	8,220 European ancestry individuals	ftp://ftp.ebi.ac.uk/pub/databases/gwas/summary_statistics/GCST90201001-GCST90202000/GCST90201009/GCST90201009_buildGRCh38.tsv.gz
GCST90201010	Alpha-ketobutyrate to 4-methyl-2-oxopentanoate ratio	8,142 European ancestry individuals	ftp://ftp.ebi.ac.uk/pub/databases/gwas/summary_statistics/GCST90201001-GCST90202000/GCST90201010/GCST90201010_buildGRCh38.tsv.gz
GCST90201011	3-methyl-2-oxovalerate to 4-methyl-2-oxopentanoate ratio	8,233 European ancestry individuals	ftp://ftp.ebi.ac.uk/pub/databases/gwas/summary_statistics/GCST90201001-GCST90202000/GCST90201011/GCST90201011_buildGRCh38.tsv.gz
GCST90201012	3-methyl-2-oxovalerate to 3-methyl-2-oxobutyrate ratio	8,200 European ancestry individuals	ftp://ftp.ebi.ac.uk/pub/databases/gwas/summary_statistics/GCST90201001-GCST90202000/GCST90201012/GCST90201012_buildGRCh38.tsv.gz
GCST90201013	Androsterone glucuronide to etiocholanolone glucuronide ratio	7,555 European ancestry individuals	ftp://ftp.ebi.ac.uk/pub/databases/gwas/summary_statistics/GCST90201001-GCST90202000/GCST90201013/GCST90201013_buildGRCh38.tsv.gz
GCST90201014	Glucuronate to androsterone glucuronide ratio	7,804 European ancestry individuals	ftp://ftp.ebi.ac.uk/pub/databases/gwas/summary_statistics/GCST90201001-GCST90202000/GCST90201014/GCST90201014_buildGRCh38.tsv.gz
GCST90201015	Bilirubin (Z,Z) to androsterone glucuronide ratio	7,888 European ancestry individuals	ftp://ftp.ebi.ac.uk/pub/databases/gwas/summary_statistics/GCST90201001-GCST90202000/GCST90201015/GCST90201015_buildGRCh38.tsv.gz
GCST90201016	Bilirubin (Z,Z) to etiocholanolone glucuronide ratio	7,707 European ancestry individuals	ftp://ftp.ebi.ac.uk/pub/databases/gwas/summary_statistics/GCST90201001-GCST90202000/GCST90201016/GCST90201016_buildGRCh38.tsv.gz
GCST90201017	4-methyl-2-oxopentanoate to 3-methyl-2-oxobutyrate ratio	8,224 European ancestry individuals	ftp://ftp.ebi.ac.uk/pub/databases/gwas/summary_statistics/GCST90201001-GCST90202000/GCST90201017/GCST90201017_buildGRCh38.tsv.gz
GCST90201018	Bilirubin (Z,Z) to glucuronate ratio	8,103 European ancestry individuals	ftp://ftp.ebi.ac.uk/pub/databases/gwas/summary_statistics/GCST90201001-GCST90202000/GCST90201018/GCST90201018_buildGRCh38.tsv.gz
GCST90201019	Glucuronate to etiocholanolone glucuronide ratio	7,631 European ancestry individuals	ftp://ftp.ebi.ac.uk/pub/databases/gwas/summary_statistics/GCST90201001-GCST90202000/GCST90201019/GCST90201019_buildGRCh38.tsv.gz
GCST90201020	Paraxanthine to 5-acetylamino-6-formylamino-3-methyluracil ratio	7,388 European ancestry individuals	ftp://ftp.ebi.ac.uk/pub/databases/gwas/summary_statistics/GCST90201001-GCST90202000/GCST90201020/GCST90201020_buildGRCh38.tsv.gz

## Sheet: Table S2
Supplementary Table 2. The instrumental variables after screening for metabolites
id.exposure	SNP	effect_allele.exposure	other_allele.exposure	eaf.exposure	beta.exposure	se.exposure	pval.exposure	R2	F
GCST90199639	rs3765719	C	T	0.0864132	0.126601	0.0281066	6.65872e-06	0.00245144	20.2839
Imidazole lactate levels	rs61774831	A	C	0.0119251	0.317674	0.0703736	6.35844e-06	0.00246209	20.3722
	rs490379	C	A	0.136264	-0.133215	0.0219505	1.28793e-09	0.00444135	36.8224
	rs7530513	A	G	0.50267	0.397623	0.0144873	7.70378e-166	0.0836136	753.118
	rs61798917	A	G	0.382142	0.0769112	0.0155656	7.76861e-07	0.00294846	24.4086
	rs7563086	T	C	0.0697089	0.14342	0.0297498	1.42921e-06	0.00280712	23.2352
	rs9878908	T	C	0.795375	-0.086292	0.0187632	4.24526e-06	0.00255533	21.1457
	rs150565193	T	C	0.0195122	-0.248798	0.0546598	5.32028e-06	0.00250322	20.7135
	rs116793365	G	A	0.0127972	-0.300561	0.0670653	7.40785e-06	0.00242686	20.08
	rs145281230	G	A	0.0105506	-0.439015	0.0738951	2.8318e-09	0.00425701	35.2876
	rs28410020	C	G	0.255178	0.0844789	0.0176684	1.74121e-06	0.00276141	22.8558
	rs2315488	A	G	0.220711	-0.0871675	0.0184136	2.20296e-06	0.00270698	22.4041
	rs72933650	T	C	0.0722807	0.132911	0.0300497	9.73273e-06	0.00236398	19.5585
	rs72943057	C	T	0.0234716	-0.219653	0.0494957	9.08721e-06	0.00237977	19.6895
	rs10277377	T	C	0.0950995	0.116516	0.0256952	5.77319e-06	0.00248438	20.5571
	rs149262976	C	T	0.00729306	0.405513	0.0885376	4.64715e-06	0.00253444	20.9724
	rs1441770	A	G	0.399513	-0.0757838	0.0157461	1.48783e-06	0.00279782	23.158
	rs2805103	A	T	0.70863	0.0969957	0.0168381	8.38658e-09	0.0040032	33.1752
	rs148327605	T	C	0.0658858	0.137958	0.0306471	6.74724e-06	0.00244839	20.2586
	rs4150575	T	C	0.688358	0.107027	0.0165673	1.04616e-10	0.00502949	41.7232
	rs10774021	T	C	0.651353	0.194878	0.0158871	1.37213e-34	0.0178988	150.429
	rs146849590	C	A	0.00444851	-0.504435	0.114153	9.9186e-06	0.00235961	19.5223
	rs11076256	T	C	0.0774033	0.714384	0.0271182	6.11518e-153	0.077539	693.804
	rs143277630	T	C	0.0475578	-0.312217	0.0355437	1.57688e-18	0.0092593	77.1405
	rs183176218	A	T	0.0392564	-0.173245	0.0390076	8.94059e-06	0.00238351	19.7205
	rs12601778	T	C	0.434368	-0.107145	0.0153104	2.59273e-12	0.00589702	48.9627
	rs11672362	T	C	0.0352009	0.184489	0.0415283	8.89242e-06	0.00238477	19.7309
	rs2229742	C	G	0.0999389	0.116801	0.0254704	4.52323e-06	0.00254066	21.024
GCST90200706	rs637253	G	A	0.304411	-0.0744859	0.0156219	1.86026e-06	0.00274411	22.7287
Biliverdin levels	rs12409128	T	C	0.0214676	-0.246614	0.0502193	9.07264e-07	0.00291034	24.1095
	rs62182849	A	G	0.153105	-0.0945603	0.0203628	3.42091e-06	0.00260331	21.5594
	rs6759896	A	G	0.564223	-0.0941297	0.0145948	1.12204e-10	0.00500946	41.5865
	rs887829	T	C	0.32344	0.586012	0.0141468	0	0.171972	1715.5
	rs13088138	T	C	0.0381633	0.166739	0.0377076	9.78374e-06	0.00236105	19.5484
	rs13086160	T	C	0.282611	-0.0737417	0.0163053	6.10942e-06	0.0024695	20.4486
	rs9877763	G	A	0.796221	0.087358	0.0186393	2.77553e-06	0.0026516	21.9604
	rs58145975	T	C	0.190618	0.0850388	0.0185553	4.58397e-06	0.00253577	20.9987
	rs7636012	C	G	0.940877	0.139455	0.0310372	7.01787e-06	0.00243758	20.1836
	rs62305809	A	G	0.0334228	0.186815	0.0406139	4.22958e-06	0.00255434	21.1529
	rs139226886	G	T	0.00972644	-0.328992	0.0739986	8.75161e-06	0.00238672	19.7614
	rs62370656	G	A	0.043117	-0.15796	0.0353128	7.70691e-06	0.00241598	20.0044
	rs115604819	T	C	0.019396	0.259667	0.0535078	1.21685e-06	0.00284235	23.5448
	rs36074023	A	G	0.0984434	-0.114629	0.024644	3.29728e-06	0.00261183	21.6302
	rs72832593	C	T	0.107805	0.104658	0.0235751	9.02271e-06	0.00237968	19.703
	rs385159	C	A	0.38069	0.0712177	0.0151118	2.44418e-06	0.00268097	22.2044
	rs201417854	G	A	0.688053	-0.0759495	0.0157655	1.454e-06	0.00280111	23.2022
	rs2340846	G	C	0.735111	0.075309	0.0167214	6.67644e-06	0.00244905	20.2789
	rs1394470	T	C	0.494099	0.0678096	0.0145232	3.02605e-06	0.00263165	21.7948
	rs9644044	C	G	0.241713	0.0801831	0.0177375	6.16835e-06	0.0024673	20.4303
	rs34524245	T	G	0.273325	-0.0738575	0.0164408	7.04447e-06	0.00243668	20.1761
	rs143938732	A	C	0.0064291	0.455889	0.091591	6.44286e-07	0.0029897	24.7689
	rs77661988	T	C	0.0178117	0.243397	0.0548183	8.99326e-06	0.00238045	19.7094
	rs591784	T	G	0.399841	0.0675471	0.0148293	5.23941e-06	0.00250494	20.7428
	rs1871395	G	A	0.156372	0.157055	0.0198732	2.72616e-15	0.00750261	62.44
	rs10842538	C	T	0.951566	-0.155243	0.0343777	6.30782e-06	0.00246215	20.3876
	rs77804996	C	T	0.0216917	-0.230579	0.0499628	3.93082e-06	0.00257124	21.2932
	rs12460401	A	G	0.0137413	0.281919	0.0616588	4.82547e-06	0.00252392	20.9003
GCST90199784	rs6688638	C	T	0.649444	-0.0805562	0.0165959	1.21005e-06	0.00300695	23.5551
Cysteine-glutathione disulfide levels	rs1427456	C	T	0.247016	0.0829432	0.0186139	8.35142e-06	0.00253526	19.8507
	rs4343521	A	T	0.134149	0.104707	0.0229561	5.08672e-06	0.00265606	20.7991
	rs79593298	C	G	0.042837	-0.176411	0.0391887	6.74512e-06	0.00258727	20.259
	rs4393886	G	A	0.132336	-0.103549	0.0234095	9.71724e-06	0.00249838	19.5612
	rs4955397	C	T	0.0411961	-0.193483	0.0396694	1.07498e-06	0.00303593	23.7828
	rs115508378	G	A	0.00645078	-0.441819	0.0996944	9.34758e-06	0.00250781	19.6352
	rs28430399	A	C	0.0775144	-0.132875	0.029511	6.71433e-06	0.0025884	20.2678
	rs4835265	A	C	0.171665	-0.094198	0.0208841	6.46692e-06	0.00259753	20.3395
	rs4146680	A	G	0.972357	-0.237734	0.0498308	1.83485e-06	0.0029051	22.7549
	rs55728962	T	G	0.0240631	-0.243998	0.0518397	2.51656e-06	0.00282784	22.1481
	rs55672111	G	C	0.15029	-0.0991489	0.0223933	9.5279e-06	0.00250316	19.5988
	rs138783171	G	A	0.026968	-0.2268	0.0488307	3.40723e-06	0.00275385	21.567
	rs12700541	A	G	0.16788	-0.10084	0.0214422	2.56518e-06	0.00282317	22.1114
	rs144065268	T	C	0.0413297	-0.175901	0.039819	9.98384e-06	0.00249178	19.5094
	rs58233799	G	C	0.0249615	-0.225717	0.0504409	7.64514e-06	0.00255675	20.0194
	rs1002981	C	G	0.296175	-0.0813106	0.0175132	3.4367e-06	0.00275172	21.5502
	rs912801	T	C	0.0219118	0.241395	0.0539532	7.67136e-06	0.00255593	20.0129
	rs2874684	A	G	0.340809	-0.0769489	0.0168404	4.89346e-06	0.0026655	20.8732
	rs74061506	A	T	0.0660402	0.143228	0.031959	7.4077e-06	0.00256444	20.0797
	rs55975236	C	T	0.134579	-0.109463	0.0238977	4.63943e-06	0.00267852	20.9754
	rs2541497	T	G	0.3649	0.0768259	0.016638	3.88405e-06	0.00272187	21.3158
	rs924138	C	T	0.610003	0.101806	0.0166081	8.79347e-10	0.00478697	37.5661
	rs150977811	G	A	0.0241151	-0.232998	0.0513475	5.6879e-06	0.00262882	20.5852
	rs113915091	T	C	0.0977182	0.137262	0.0268898	3.31487e-07	0.00332443	26.0504
	rs146048920	A	G	0.0115592	0.348625	0.0742628	2.67284e-06	0.00281312	22.0325
	rs3859862	G	A	0.353678	-0.289961	0.0165156	5.27397e-69	0.0379596	308.162
GCST90200231	rs189669637	C	T	0.011761	-0.327511	0.0725735	6.39717e-06	0.00257421	20.3604
Lithocholate sulfate (1) levels	rs145760339	C	T	0.0250318	-0.221873	0.0499062	8.75618e-06	0.00249851	19.7601
	rs10490168	T	C	0.319769	0.0774179	0.0167127	3.61663e-06	0.00271193	21.4526
	rs62278676	G	C	0.0598925	-0.154701	0.0329125	2.59686e-06	0.00279202	22.0879
	rs11568993	T	C	0.0862267	0.139496	0.0279125	5.80414e-07	0.00315516	24.9699
	rs13117121	G	A	0.145548	0.106881	0.0230516	3.54181e-06	0.00271697	21.4926
	rs4530839	C	T	0.243705	-0.0874685	0.018271	1.69058e-06	0.00289592	22.9123
	rs2348060	C	T	0.359435	0.0725859	0.016201	7.4525e-06	0.00253738	20.0683
	rs1705268	C	A	0.766937	-0.085515	0.0186019	4.28362e-06	0.00267102	21.1281
	rs10125565	T	G	0.513407	0.0734745	0.0160062	4.42454e-06	0.00266322	21.0662
	rs113391104	T	A	0.0753978	0.144942	0.029814	1.16476e-06	0.00298619	23.6286
	rs148390366	T	C	0.00834927	-0.398925	0.0857485	3.28295e-06	0.00273532	21.6381
	rs113513789	A	G	0.057868	-0.167393	0.0335443	6.03093e-07	0.00314584	24.8959
	rs2417966	G	C	0.248883	0.122852	0.0180079	8.97304e-12	0.00586344	46.5295
	rs11045856	G	T	0.238262	-0.190211	0.0179776	3.67171e-26	0.0139881	111.917
	rs73169705	A	G	0.0226437	-0.251932	0.0523552	1.49444e-06	0.00292579	23.1493
	rs117473478	T	C	0.0506329	0.182396	0.0352449	2.27779e-07	0.00338247	26.7749
	rs79244624	G	A	0.0628412	-0.145781	0.0325937	7.72504e-06	0.00252873	19.9997
	rs75563915	C	A	0.0289426	-0.242385	0.0466354	2.02059e-07	0.00341164	27.0066
	rs62086494	T	A	0.0550446	0.159898	0.0349595	4.78931e-06	0.00264407	20.9144
	rs10425975	A	G	0.835107	0.227308	0.0210856	4.26735e-27	0.0145136	116.184
	rs149078234	G	A	0.00961538	-0.383545	0.0805845	1.94033e-06	0.00286255	22.6475
	rs1892853	G	T	0.742532	0.0823882	0.0178473	3.90692e-06	0.00269328	21.3047
GCST90200205	rs74433871	A	T	0.151406	-0.10074	0.0217889	3.7743e-06	0.0027164	21.3709
3-indoleglyoxylic acid levels	rs1933543	T	C	0.0389644	-0.180445	0.0403272	7.65831e-06	0.00254465	20.0163
	rs76454190	T	C	0.0766335	-0.130681	0.0293548	8.51581e-06	0.00251891	19.8133
	rs113690663	T	C	0.1096	0.11496	0.0250227	4.34354e-06	0.00268225	21.1016
	rs78536265	T	C	0.0925803	0.124425	0.0275777	6.42817e-06	0.00258711	20.3511
	rs113327604	T	C	0.115409	-0.126689	0.0243236	1.90412e-07	0.0034448	27.1214
	rs12186602	A	T	0.179018	-0.0981958	0.02058	1.82933e-06	0.00289253	22.7606
	rs3801164	C	T	0.597444	0.0735068	0.0160195	4.46265e-06	0.00267568	21.0497
	rs9657399	A	G	0.0267068	0.215611	0.0483954	8.38187e-06	0.00252277	19.8437
	rs13251821	C	T	0.573166	-0.0710922	0.0158268	7.0598e-06	0.00256439	20.1719
	rs7048572	C	T	0.21178	0.0866366	0.0194823	8.71017e-06	0.00251345	19.7702
	rs10988130	G	A	0.25	-0.232885	0.017906	1.13233e-38	0.0210992	169.112
	rs138435983	T	G	0.0422003	0.176851	0.0388745	5.38299e-06	0.00263016	20.6907
	rs112812077	A	G	0.039556	0.177062	0.0397797	8.54449e-06	0.0025181	19.8069
	rs11647808	A	C	0.0793205	0.166628	0.0288147	7.3485e-09	0.00424289	33.4316
	rs66626698	A	G	0.0543062	-0.160415	0.0343804	3.07298e-06	0.00276634	21.7649
	rs678624	A	G	0.743383	0.0834171	0.0178078	2.80933e-06	0.00278816	21.9371
	rs144316692	T	C	0.00619835	0.465852	0.100473	3.54184e-06	0.00273181	21.4925
	rs12957758	G	A	0.211817	0.0860555	0.0193602	8.79017e-06	0.00251123	19.7527
	rs11668731	T	C	0.48731	-0.081007	0.0163856	7.66172e-07	0.00310464	24.4349
	rs5751777	T	C	0.594707	0.319109	0.0154785	1.96016e-94	0.0513755	424.922
GCST90200703	rs61784546	C	T	0.0224747	0.230601	0.0507702	5.57096e-06	0.0024935	20.6253
Bilirubin degradation product, C17H18N2O4 (3) levels	rs17393065	A	C	0.215866	0.082298	0.0182351	6.38644e-06	0.00246195	20.3637
	rs55770102	T	C	0.0731917	-0.1278	0.0287123	8.54468e-06	0.00239482	19.8071
	rs6759896	A	G	0.56411	-0.0936373	0.0149921	4.21755e-10	0.0047045	39.0003
	rs887829	T	C	0.324097	0.595385	0.0145449	0	0.168766	1675.21
	rs34487375	T	C	0.289493	-0.0757487	0.01668	5.59089e-06	0.00249266	20.6183
	rs116356916	G	A	0.0188076	0.248595	0.0557812	8.32655e-06	0.00240079	19.8566
	rs1864002	G	A	0.0292369	0.197845	0.0445443	8.9321e-06	0.00238461	19.7224
	rs3864273	G	A	0.284433	-0.0795167	0.0166142	1.7009e-06	0.00276785	22.9009
	rs2092161	T	C	0.156943	0.0994888	0.0205773	1.3323e-06	0.00282443	23.3704
	rs73151153	T	C	0.11916	0.102087	0.0229091	8.34389e-06	0.00240032	19.8527
	rs7821891	C	T	0.402234	-0.0695336	0.0153185	5.64677e-06	0.00249036	20.5993
	rs7012931	T	C	0.294728	-0.0753859	0.0164666	4.69182e-06	0.00253314	20.954
	rs34524245	T	G	0.273598	-0.0773087	0.016874	4.61595e-06	0.00253691	20.9853
	rs10867224	T	C	0.342987	0.0714376	0.0158443	6.52166e-06	0.00245713	20.3237
	rs55941259	A	G	0.0157519	0.278575	0.0600646	3.5193e-06	0.00259959	21.5051
	rs67981690	G	A	0.131849	0.124954	0.0220777	1.51597e-08	0.00386633	32.0249
	rs78877521	C	T	0.0110272	0.333461	0.0711408	2.76777e-06	0.00265513	21.9658
	rs8027151	G	A	0.277908	0.0865324	0.0171005	4.18726e-07	0.00309302	25.5997
	rs12942425	T	A	0.808584	0.0874435	0.019297	5.85762e-06	0.0024819	20.5291
	rs67864751	G	A	0.0188644	0.25301	0.0555029	5.15219e-06	0.00251154	20.7749
	rs138277167	T	G	0.0147435	0.288512	0.0616714	2.89383e-06	0.00264483	21.8804
	rs855791	G	A	0.56453	0.0751393	0.0152062	7.75774e-07	0.00294984	24.4111
GCST90200702	rs12409128	T	C	0.0214225	-0.228398	0.0514862	9.16062e-06	0.00237822	19.6742
Bilirubin degradation product, C17H18N2O4 (2) levels	rs12141853	A	G	0.204477	0.0837114	0.0186806	7.42294e-06	0.0024267	20.0762
	rs55770102	T	C	0.0731737	-0.130525	0.028635	5.15864e-06	0.00251064	20.7725
	rs6705993	A	G	0.573738	-0.097945	0.0149766	6.15745e-11	0.00515438	42.7595
	rs17863787	G	T	0.311111	0.575003	0.0148422	0	0.153843	1500.51
	rs10929321	A	G	0.669685	-0.0745342	0.0156626	1.94817e-06	0.00273575	22.6401
	rs4684617	A	G	0.0213089	-0.23644	0.05162	4.64118e-06	0.00253505	20.9749
	rs116356916	G	A	0.018803	0.259142	0.055629	3.18681e-06	0.0026219	21.6954
	rs4535447	G	C	0.0222559	-0.233756	0.0505495	3.75864e-06	0.00258375	21.379
	rs3864273	G	A	0.284486	-0.0753878	0.0165671	5.35314e-06	0.0025021	20.7016
	rs4537188	C	A	0.30331	0.072175	0.0162421	8.84301e-06	0.00238635	19.7417
	rs79782817	T	G	0.111118	0.109198	0.0238847	4.83372e-06	0.00252566	20.897
	rs385159	C	A	0.380601	0.070471	0.0154701	5.23123e-06	0.00250742	20.7458
	rs7821891	C	T	0.402196	-0.0724742	0.0152832	2.11533e-06	0.00271669	22.4819
	rs7864923	T	C	0.593623	0.0690515	0.015252	5.97223e-06	0.00247684	20.4921
	rs117630407	A	G	0.060092	0.142872	0.0317398	6.75278e-06	0.00244852	20.2573
	rs67981690	G	A	0.131817	0.116743	0.0220245	1.15406e-07	0.00339201	28.0895
	rs78877521	C	T	0.0109636	0.321479	0.0711495	6.23223e-06	0.00246701	20.4106
	rs41295332	T	C	0.0580281	0.140802	0.0316159	8.44802e-06	0.00239689	19.829
	rs8027151	G	A	0.27764	0.0845631	0.0170597	7.16294e-07	0.00296764	24.5648
	rs12942425	T	A	0.808483	0.087926	0.0192437	4.89888e-06	0.00252257	20.8714
	rs3117262	C	G	0.0946801	-0.115048	0.0257582	7.9526e-06	0.0024108	19.9444
	rs142447126	A	G	0.0143152	0.288433	0.0622423	3.58619e-06	0.00259462	21.4691
	rs855791	G	A	0.564452	0.0757816	0.0151635	5.80352e-07	0.00301647	24.9703

## Sheet: Table S3
The Supplementary Table 3. Instrumental variables used in the MR analysis of gut microbiota and NAFLD
family.Christensenellaceae.id.1866	SNP	other_allele.exposure	effect_allele.exposure	beta.exposure	se.exposure	pval.exposure	f
	rs62573205	A	G	-0.0654804	0.0133503	1.49e-06	24.0541
	rs870002	T	C	0.0488951	0.0109817	6.54e-06	19.8217
	rs12657403	G	A	0.078108	0.0171887	5.59e-06	20.6468
	rs117186816	A	G	-0.206476	0.0436362	6.52e-06	22.379
	rs9608766	C	T	-0.0682134	0.01496	3.33e-06	20.7886
	rs4076564	A	G	-0.188623	0.039209	8.06e-06	23.1305
	rs4805124	G	C	0.0486508	0.0109067	8.36e-06	19.8949
	rs72706624	T	G	0.0882626	0.0197575	6.38e-06	19.9541
	rs77867022	T	G	-0.160443	0.0379589	8.82e-06	17.8567
	rs7211194	T	C	0.0492094	0.0110916	9.94e-06	19.6812
	rs892686	G	A	0.0506107	0.0109651	4.12e-06	21.3015
	rs12380890	G	A	-0.0503972	0.0111047	5.78e-06	20.5942
family.Oxalobacteraceae.id.2966	rs80330081	C	A	-0.18756	0.0423688	6.64e-06	19.5885
	rs4428215	A	G	0.12561	0.0230053	4.88e-08	29.8005
	rs1569853	C	T	-0.140043	0.0281704	7.45e-07	24.7037
	rs736744	T	C	0.105642	0.0200648	1.49e-07	27.7099
	rs6000536	T	C	-0.118383	0.0241355	7.39e-07	24.049
	rs36057338	T	G	0.181604	0.0398742	6.26e-06	20.734
	rs7993559	A	C	0.0921059	0.0201114	5.04e-06	20.9661
	rs12002250	C	A	0.196145	0.044523	5.53e-06	19.4
	rs111966731	C	T	0.204031	0.0445746	4.56e-06	20.9421
	rs17138946	T	G	-0.189444	0.0430248	8.09e-06	19.3794
	rs11246212	C	T	0.13607	0.0291797	4.51e-06	21.7369
	rs934049	A	G	0.109751	0.0238636	4.21e-06	21.1433
	rs12509763	G	C	-0.16332	0.0360823	8.05e-06	20.4795
	rs561239	G	A	0.105525	0.0236769	7.19e-06	19.8558
	rs62435498	A	C	0.181521	0.0400608	7.46e-06	20.5227
genus.DefluviitaleaceaeUCG011.id.11287	rs4677103	G	A	0.0977912	0.0197263	9.6e-07	24.5696
	rs72731813	T	C	-0.147383	0.0293796	4.33e-07	25.1588
	rs28696126	T	A	-0.106503	0.0238473	6.63e-06	19.9404
	rs112893842	C	T	0.11381	0.0232806	1.45e-06	23.8929
	rs9725395	G	A	-0.13834	0.029554	3.52e-06	21.9055
	rs55658617	C	T	0.174369	0.0362226	2.15e-06	23.1659
	rs9608282	G	T	0.142939	0.0299793	2.52e-06	22.7273
	rs1582238	C	T	0.0805036	0.0167257	1.57e-06	23.1609
	rs4344384	T	G	0.0715978	0.0156309	4.83e-06	20.9761
	rs2892880	A	G	0.0817755	0.0181686	6.83e-06	20.2533
genus.ErysipelotrichaceaeUCG003.id.11384	rs76502207	C	T	0.144844	0.0289929	6.41e-07	24.9537
	rs28568391	G	A	-0.0583911	0.0118741	6.42e-07	24.1788
	rs11994308	T	C	0.115417	0.0242503	1.33e-06	22.6488
	rs10164067	G	T	-0.10326	0.0212405	1.13e-06	23.6306
	rs8053479	G	A	-0.0838212	0.0186509	5.83e-06	20.195
	rs62403464	C	T	-0.0731743	0.0156516	3.44e-06	21.8546
	rs17798136	A	G	0.158818	0.0347674	3.24e-06	20.861
	rs59104037	G	A	-0.0951263	0.0204742	4.48e-06	21.5838
	rs11666127	G	A	-0.0719187	0.0161371	7.9e-06	19.8597
	rs59068084	G	T	0.0564772	0.0120224	3.12e-06	22.0651
	rs73074432	T	C	0.072154	0.0164378	9.99e-06	19.2652
	rs4758231	T	G	-0.0551754	0.0122047	6.55e-06	20.4353
	rs74988980	A	G	-0.133141	0.0348574	8.64e-06	14.5844
	rs75949021	C	T	-0.169667	0.0374238	3.58e-06	20.548
	rs6875357	T	C	0.165673	0.0353831	6.7e-06	21.9175
	rs79396538	G	C	0.0848148	0.0191146	8.63e-06	19.6855
	rs12251396	G	A	-0.0705399	0.0158766	9.52e-06	19.7376
genus.Haemophilus.id.3698	rs12191680	G	C	0.106544	0.0200323	1.47e-07	28.2815
	rs9382510	T	C	-0.093521	0.0172649	7.12e-08	29.3358
	rs9574096	T	A	-0.0736375	0.0155227	2.18e-06	22.4992
	rs76022354	T	C	0.244638	0.0505504	1.83e-06	23.4076
	rs111582866	A	G	-0.124265	0.026016	1.27e-06	22.8095
	rs9895850	C	T	-0.192957	0.0416755	2.14e-06	21.4274
	rs35509	A	G	0.128249	0.0268779	2.01e-06	22.7622
	rs78909003	C	T	-0.246256	0.0503924	1.67e-06	23.867
	rs9328464	C	T	0.0723095	0.0148799	1.42e-06	23.6098
	rs4822728	C	T	0.0705861	0.0151388	3.48e-06	21.7351
	rs10840326	G	C	-0.0677384	0.0151463	7.37e-06	19.9968
	rs12876183	A	T	0.0749201	0.016711	9.62e-06	20.0955
	rs10781340	A	G	0.0948915	0.0203221	4.32e-06	21.7983
	rs56310940	C	G	-0.108393	0.0247052	7.23e-06	19.2457
genus.Oxalobacter.id.2978	rs4428215	A	G	0.130293	0.0242237	7.51e-08	28.9183
	rs736744	T	C	0.117882	0.0211262	2.57e-08	31.1218
	rs6000536	T	C	-0.130992	0.0253804	2.06e-07	26.626
	rs36057338	T	G	0.207847	0.0421439	8.8e-07	24.3116
	rs6071435	A	T	-0.105512	0.021489	1.07e-06	24.0984
	rs12002250	C	A	0.217122	0.0466317	1.42e-06	21.6693
	rs1569853	C	T	-0.138078	0.0296981	3.65e-06	21.607
	rs11108500	G	A	-0.199099	0.0427327	3.74e-06	21.6979
	rs10464997	A	G	0.137691	0.0294804	3.3e-06	21.8051
	rs111966731	C	T	0.213114	0.047162	7.3e-06	20.4089
	rs6993398	A	G	0.127217	0.0278855	7.13e-06	20.8041
	rs3862635	T	C	-0.172142	0.0394026	9.19e-06	19.0778
genus.Prevotella9.id.11183	rs111509883	C	T	0.171131	0.0347624	1.24e-06	24.2276
	rs2683313	G	A	-0.0724576	0.0151603	1.69e-06	22.8386
	rs117271932	G	A	0.208089	0.0440393	2.82e-06	22.3171
	rs10512344	G	C	0.247373	0.0544087	3.19e-06	20.6578
	rs9428102	G	A	-0.0778844	0.0176068	4.62e-06	19.5639
	rs746764	C	T	-0.0915772	0.0193245	2.04e-06	22.4526
	rs16966465	C	G	0.0743348	0.0165291	9.33e-06	20.221
	rs2104588	C	T	0.105558	0.023773	8.13e-06	19.7117
	rs11199734	T	A	0.0770209	0.0169462	7e-06	20.6532
	rs7232121	C	G	0.0671292	0.014423	3.76e-06	21.6583
	rs11685699	T	C	-0.141357	0.0295665	2.03e-06	22.8525
	rs9613013	A	G	0.0917591	0.0202697	6.1e-06	20.4888
	rs2495052	G	A	0.0838978	0.0188523	8.97e-06	19.8008
	rs72815774	C	T	-0.176186	0.0393068	8.78e-06	20.0842
	rs4968431	T	G	0.0640113	0.0144162	8.58e-06	19.7118
	rs7976209	C	T	-0.0870786	0.0197951	7.28e-06	19.3475
	rs12648235	C	T	0.0785902	0.0177676	7.39e-06	19.5613
	rs1304512	A	G	0.0761593	0.0165885	5.29e-06	21.0739
	rs7237249	T	C	-0.0823764	0.0182126	8.93e-06	20.454
genus.Ruminococcus2.id.11374	rs12986628	T	C	0.0665937	0.0140168	2.14e-06	22.5688
	rs78120384	G	A	-0.192815	0.0392045	3.31e-07	24.1807
	rs7635831	A	G	0.0618344	0.0129031	1.98e-06	22.9622
	rs2997412	G	A	-0.0568439	0.0122325	4.22e-06	21.5915
	rs2368224	G	T	0.199648	0.0438453	3.63e-06	20.7202
	rs4400279	G	A	0.0546114	0.0120077	5.8e-06	20.6817
	rs58681734	G	A	0.0723875	0.0160787	4.18e-06	20.266
	rs1819812	T	G	0.0842356	0.0184893	5.28e-06	20.7535
	rs12406309	C	A	-0.063193	0.0142275	9.79e-06	19.7252
	rs2846589	T	G	0.0522093	0.0116382	7.59e-06	20.1219
	rs55707116	A	C	0.0865521	0.0189141	8.01e-06	20.9377
	rs75140805	G	T	0.0836825	0.0176445	3.95e-06	22.49
	rs4799823	T	C	0.0837001	0.0182263	5.4e-06	21.0862
	rs61791565	C	T	-0.0523503	0.0117119	6.79e-06	19.9769
	rs7693984	A	G	-0.102822	0.0235087	9.42e-06	19.1273
genus.Sutterella.id.2896	rs13173038	G	A	-0.0718076	0.0151627	2.73e-06	22.4245
	rs2321387	A	G	-0.0592876	0.0124509	1.87e-06	22.6704
	rs7499539	G	A	0.0617478	0.0130998	2.36e-06	22.215
	rs143438747	C	T	-0.145793	0.0306867	3.28e-06	22.5672
	rs62501473	A	G	0.0694233	0.0149416	5.52e-06	21.5846
	rs9350083	G	T	-0.0593069	0.0133929	8.23e-06	19.6062
	rs7638039	C	T	0.0645624	0.0143887	8.66e-06	20.1304
	rs11591622	G	T	-0.0688382	0.0151375	6.5e-06	20.6767
	rs2613606	T	C	-0.0556794	0.0124117	7.2e-06	20.1214
	rs1145877	G	A	-0.073548	0.0162413	7.2e-06	20.5037
	rs607327	T	C	0.0578334	0.0129053	6.63e-06	20.0797
	rs2050185	A	G	0.0575138	0.0128766	7.97e-06	19.9469

## Sheet: Table S4
The Supplementary Table 4. Instrumental variables used in the MR analysis of gut microbiota and metabolites
Exposure	SNP	EA	OA	beta	se	pval	R2	F
genus.Ruminococcus2.id.11374	rs12406309	A	C	-0.063193	0.0142275	9.79e-06	0.00128447	19.7252
	rs1819812	G	T	0.0842356	0.0184893	5.28e-06	0.00139409	20.7535
	rs2368224	T	G	0.199648	0.0438453	3.63e-06	0.00680529	20.7202
	rs2846589	G	T	0.0522093	0.0116382	7.59e-06	0.00134666	20.1219
	rs2997412	A	G	-0.0568439	0.0122325	4.22e-06	0.0014061	21.5915
	rs4400279	A	G	0.0546114	0.0120077	5.8e-06	0.0013472	20.6817
	rs4799823	C	T	0.0837001	0.0182263	5.4e-06	0.00143746	21.0862
	rs55707116	C	A	0.0865521	0.0189141	8.01e-06	0.00136358	20.9377
	rs58681734	A	G	0.0723875	0.0160787	4.18e-06	0.00131972	20.266
	rs61791565	T	C	-0.0523503	0.0117119	6.79e-06	0.00130253	19.9769
	rs75140805	T	G	0.0836825	0.0176445	3.95e-06	0.00157609	22.49
	rs7693984	G	A	-0.102822	0.0235087	9.42e-06	0.00134974	19.1273
	rs78120384	A	G	-0.192815	0.0392045	3.31e-07	0.00396134	24.1807
genus.Prevotella9.id.11183	rs10512344	C	G	0.247373	-0.00997463	3.19e-06	0.00670347	20.6578
	rs111509883	T	C	0.171131	-0.0528158	1.24e-06	0.0034699	24.2276
	rs11199734	A	T	0.0770209	-0.0257713	7e-06	0.00200874	20.6532
	rs11685699	C	T	-0.141357	0.0105589	2.03e-06	0.00273262	22.8525
	rs117271932	A	G	0.208089	-0.0140708	2.82e-06	0.00455608	22.3171
	rs12648235	T	C	0.0785902	0.0152731	7.39e-06	0.00190126	19.5613
	rs1304512	G	A	0.0761593	-0.0293267	5.29e-06	0.00214841	21.0739
	rs16966465	G	C	0.0743348	0.0158007	9.33e-06	0.00196718	20.221
	rs2104588	T	C	0.105558	0.0330756	8.13e-06	0.0021228	19.7117
	rs2495052	A	G	0.0838978	-0.0187276	8.97e-06	0.00201889	19.8008
	rs2683313	A	G	-0.0724576	0.0202025	1.69e-06	0.00222147	22.8386
	rs4968431	G	T	0.0640113	0.0120381	8.58e-06	0.00191586	19.7118
	rs7232121	G	C	0.0671292	-0.0148119	3.76e-06	0.00220786	21.6583
	rs72815774	T	C	-0.176186	0.0502573	8.78e-06	0.00349529	20.0842
	rs746764	T	C	-0.0915772	0.00850817	2.04e-06	0.00238719	22.4526
	rs7976209	T	C	-0.0870786	0.0299277	7.28e-06	0.00188199	19.3475
	rs9428102	A	G	-0.0778844	-0.0286107	4.62e-06	0.00190281	19.5639
	rs9613013	G	A	0.0917591	-0.0194836	6.1e-06	0.00208888	20.4888

## Sheet: Table S5
Supplementary Table 5. Instrumental variables used in the inverse MR analysis of gut microbiota and NAFLD
SNP	effect_allele.exposure	other_allele.exposure	chr.exposure	beta.exposure	se.exposure	pval.exposure	id.exposure
rs2642442	T	C	1	0.13769	0.0227583	7.67132e-10	ebi-a-GCST90054782
rs1260326	C	T	2	-0.136025	0.020866	2.5363e-11	ebi-a-GCST90054782
rs17321515	G	A	8	-0.154093	0.0207828	1.81343e-13	ebi-a-GCST90054782
rs188247550	T	C	19	0.44416	0.0727656	8.00203e-11	ebi-a-GCST90054782
rs73001065	C	G	19	0.345021	0.0348771	1.08143e-24	ebi-a-GCST90054782
rs429358	C	T	19	-0.199223	0.0304411	2.1692e-11	ebi-a-GCST90054782
rs3747207	A	G	22	0.369714	0.0229366	6.74062e-60	ebi-a-GCST90054782

## Sheet: Table S6
Supplementary Table 6. the results of inverse MR analysis between gut microbiota and NAFLD
outcome	method	b	se	pval	lo_ci	up_ci	or	or_lci95	or_uci95
family.Christensenellaceae.id.1866	MR Egger	0.0448681	0.0769029	0.600564	-0.105861	0.195598	1.04589	0.899549	1.21604
	Weighted median	0.0464208	0.0309367	0.133482	-0.014215	0.107057	1.04752	0.985886	1.113
	Inverse variance weighted	0.0354756	0.0275353	0.197619	-0.0184937	0.0894448	1.03611	0.981676	1.09357
	Simple mode	0.0604872	0.0480413	0.276473	-0.0336738	0.154648	1.06235	0.966887	1.16725
	Weighted mode	0.047988	0.0362018	0.255621	-0.0229675	0.118944	1.04916	0.977294	1.12631
family.Oxalobacteraceae.id.2966	MR Egger	0.250231	0.114523	0.116802	0.0257658	0.474695	1.28432	1.0261	1.60752
	Weighted median	0.104961	0.0548403	0.0556291	-0.00252649	0.212448	1.11067	0.997477	1.2367
	Inverse variance weighted	0.0515904	0.0561841	0.358494	-0.0585304	0.161711	1.05294	0.94315	1.17552
	Simple mode	-0.0512409	0.115427	0.680054	-0.277478	0.174996	0.95005	0.757693	1.19124
	Weighted mode	0.114853	0.0610547	0.133104	-0.00481421	0.23452	1.12171	0.995197	1.2643
genus.DefluviitaleaceaeUCG011.id.11287	MR Egger	-0.0390796	0.091284	0.697446	-0.217996	0.139837	0.961674	0.804129	1.15009
	Weighted median	0.000264155	0.0412677	0.994893	-0.0806205	0.0811488	1.00026	0.922544	1.08453
	Inverse variance weighted	0.0145157	0.0374919	0.698632	-0.0589685	0.0879999	1.01462	0.942736	1.09199
	Simple mode	0.000576539	0.0635411	0.993195	-0.123964	0.125117	1.00058	0.883412	1.13328
	Weighted mode	-0.00579216	0.0482742	0.91028	-0.10041	0.0888253	0.994225	0.904467	1.09289
genus.ErysipelotrichaceaeUCG003.id.11384	MR Egger	-0.0163739	0.0670447	0.822808	-0.147781	0.115034	0.983759	0.86262	1.12191
	Weighted median	0.00538394	0.0306901	0.860742	-0.0547686	0.0655365	1.0054	0.946704	1.06773
	Inverse variance weighted	0.0149675	0.0276239	0.587934	-0.0391753	0.0691104	1.01508	0.961582	1.07155
	Simple mode	-0.0144202	0.0495883	0.785661	-0.111613	0.082773	0.985683	0.89439	1.0863
	Weighted mode	0.00175113	0.0351148	0.962618	-0.0670739	0.0705762	1.00175	0.935126	1.07313
genus.Haemophilus.id.3698	MR Egger	-0.084565	0.0855132	0.395613	-0.252171	0.083041	0.918912	0.777112	1.08659
	Weighted median	-0.0260734	0.0393506	0.507592	-0.103201	0.0510538	0.974264	0.901946	1.05238
	Inverse variance weighted	-0.0217311	0.0353074	0.538237	-0.0909336	0.0474715	0.978503	0.913078	1.04862
	Simple mode	-0.0103592	0.0604032	0.872156	-0.12875	0.108031	0.989694	0.879194	1.11408
	Weighted mode	-0.0282487	0.0453377	0.567001	-0.117111	0.0606131	0.972147	0.889487	1.06249
genus.Oxalobacter.id.2978	MR Egger	0.22356	0.120649	0.160948	-0.0129119	0.460033	1.25052	0.987171	1.58413
	Weighted median	0.08654	0.0559439	0.121886	-0.02311	0.19619	1.09039	0.977155	1.21676
	Inverse variance weighted	0.0404054	0.0581602	0.487227	-0.0735885	0.154399	1.04123	0.929054	1.16696
	Simple mode	0.0441574	0.130253	0.75165	-0.211138	0.299453	1.04515	0.809662	1.34912
	Weighted mode	0.10408	0.0617826	0.167346	-0.0170137	0.225174	1.10969	0.98313	1.25254
genus.Prevotella9.id.11183	MR Egger	0.0382925	0.128339	0.784893	-0.213252	0.289837	1.03904	0.807952	1.33621
	Weighted median	0.00131698	0.0392065	0.973203	-0.0755278	0.0781618	1.00132	0.927254	1.0813
	Inverse variance weighted	0.0084919	0.0465146	0.85514	-0.0826767	0.0996604	1.00853	0.920649	1.1048
	Simple mode	-0.0867724	0.0724676	0.297258	-0.228809	0.055264	0.916886	0.795481	1.05682
	Weighted mode	0.0251163	0.0430882	0.591239	-0.0593367	0.109569	1.02543	0.942389	1.1158
genus.Ruminococcus2.id.11374	MR Egger	0.0297444	0.0660602	0.68307	-0.0997335	0.159222	1.03019	0.905079	1.1726
	Weighted median	0.0265095	0.031355	0.397852	-0.0349462	0.0879652	1.02686	0.965657	1.09195
	Inverse variance weighted	0.0326497	0.0272262	0.23045	-0.0207137	0.086013	1.03319	0.979499	1.08982
	Simple mode	-0.00561218	0.0476916	0.911996	-0.0990878	0.0878634	0.994404	0.905663	1.09184
	Weighted mode	0.0276461	0.0382043	0.509342	-0.0472344	0.102527	1.02803	0.953864	1.10797
genus.Sutterella.id.2896	MR Egger	0.0185127	0.0708959	0.810896	-0.120443	0.157469	1.01869	0.886527	1.17054
	Weighted median	-0.00991069	0.0336103	0.768093	-0.075787	0.0559656	0.990138	0.927014	1.05756
	Inverse variance weighted	0.00230275	0.0292606	0.937273	-0.055048	0.0596535	1.00231	0.94644	1.06147
	Simple mode	-0.0280243	0.0494408	0.601126	-0.124928	0.0688796	0.972365	0.88256	1.07131
	Weighted mode	-0.0091733	0.036359	0.813244	-0.0804369	0.0620903	0.990869	0.922713	1.06406

## Sheet: Table S7
Supplementary Table 7. Cochran's Q test, MR-Egger analysis, and MRPRESSO results of metabolites and NAFLD
	metabolite	Q-P value	Egger interpret	Egger intercept - P value	MR-PRESSO test
GCST90199639	Imidazole lactate levels	0.521352	0.000124232	0.989756	0.555
GCST90199784	Cysteine-glutathione disulfide levels	0.0685245	-0.0231676	0.14802	0.108
GCST90200205	3-indoleglyoxylic acid levels	0.539182	0.0098623	0.440931	0.537
GCST90200231	Lithocholate sulfate (1) levels	0.715299	-0.00403249	0.802302	0.723
GCST90200702	Bilirubin degradation product, C17H18N2O4 (2) levels	0.87799	-0.00268868	0.743422	0.916
GCST90200703	Bilirubin degradation product, C17H18N2O4 (3) levels	0.413858	-0.000481419	0.954941	0.558
GCST90200706	Biliverdin levels	0.981637	-0.00528341	0.501637	0.974

## Sheet: Table S8
Supplementary Table 8. The LDSC analysis of NAFLD and seven metabolites
exposure_trait	exposure_id	outcome_trait	rg	rg_se	rg_p
Imidazole lactate levels	GCST90199639	NAFLD	0.587205	0.212938	0.00582741
Cysteine-glutathione disulfide levels	GCST90199784	NAFLD	-0.558643	0.129202	1.53358e-05
3-indoleglyoxylic acid levels	GCST90200205	NAFLD	0.0119804	0.224127	0.95737
Lithocholate sulfate (1) levels	GCST90200231	NAFLD	0.61501	0.253187	0.0151376
Bilirubin degradation product, C17H18N2O4 (2) levels	GCST90200702	NAFLD	-0.0418544	0.373362	0.910743
Bilirubin degradation product, C17H18N2O4 (3) levels	GCST90200703	NAFLD	-0.0410241	0.270511	0.87946
Biliverdin levels	GCST90200706	NAFLD	0.267768	0.256452	0.296428

## Sheet: Table S9
Supplementary Table 9. The results of reverse MR analysis between NAFLD and metabolites
id.exposure	id.outcome	outcome	exposure	method	nsnp	b	se	pval	lo_ci	up_ci	or	or_lci95	or_uci95
ebi-a-GCST90054782	YpozFX	GCST90199639_buildGRCh38.gz	Nonalcoholic fatty liver disease || id:ebi-a-GCST90054782	MR Egger	7	-0.0912563	0.151318	0.572766	-0.387839	0.205327	0.912784	0.678521	1.22793
ebi-a-GCST90054782	YpozFX	GCST90199639_buildGRCh38.gz	Nonalcoholic fatty liver disease || id:ebi-a-GCST90054782	Weighted median	7	-0.0953736	0.0416305	0.0219662	-0.176969	-0.0137777	0.909033	0.837805	0.986317
ebi-a-GCST90054782	YpozFX	GCST90199639_buildGRCh38.gz	Nonalcoholic fatty liver disease || id:ebi-a-GCST90054782	Inverse variance weighted	7	-0.072182	0.0581099	0.214176	-0.186077	0.0417134	0.930362	0.830209	1.0426
ebi-a-GCST90054782	YpozFX	GCST90199639_buildGRCh38.gz	Nonalcoholic fatty liver disease || id:ebi-a-GCST90054782	Simple mode	7	-0.103243	0.0708694	0.19543	-0.242147	0.0356613	0.901908	0.784941	1.0363
ebi-a-GCST90054782	YpozFX	GCST90199639_buildGRCh38.gz	Nonalcoholic fatty liver disease || id:ebi-a-GCST90054782	Weighted mode	7	-0.0971789	0.0476613	0.087572	-0.190595	-0.0037627	0.907394	0.826467	0.996244
ebi-a-GCST90054782	9rZQwp	GCST90199784_buildGRCh38.gz	Nonalcoholic fatty liver disease || id:ebi-a-GCST90054782	MR Egger	7	0.0313468	0.110713	0.788421	-0.185651	0.248345	1.03184	0.830563	1.2819
ebi-a-GCST90054782	9rZQwp	GCST90199784_buildGRCh38.gz	Nonalcoholic fatty liver disease || id:ebi-a-GCST90054782	Weighted median	7	-0.0268807	0.0431109	0.532939	-0.111378	0.0576166	0.973477	0.8946	1.05931
ebi-a-GCST90054782	9rZQwp	GCST90199784_buildGRCh38.gz	Nonalcoholic fatty liver disease || id:ebi-a-GCST90054782	Inverse variance weighted	7	-0.0697195	0.0465157	0.133915	-0.16089	0.0214512	0.932655	0.851385	1.02168
ebi-a-GCST90054782	9rZQwp	GCST90199784_buildGRCh38.gz	Nonalcoholic fatty liver disease || id:ebi-a-GCST90054782	Simple mode	7	-0.0265467	0.0677043	0.708535	-0.159247	0.106154	0.973803	0.852786	1.11199
ebi-a-GCST90054782	9rZQwp	GCST90199784_buildGRCh38.gz	Nonalcoholic fatty liver disease || id:ebi-a-GCST90054782	Weighted mode	7	-0.0194583	0.044366	0.676313	-0.106416	0.0674991	0.98073	0.899051	1.06983
ebi-a-GCST90054782	AIdAci	GCST90200205_buildGRCh38.gz	Nonalcoholic fatty liver disease || id:ebi-a-GCST90054782	MR Egger	7	-0.125052	0.0816433	0.186165	-0.285073	0.0349686	0.882451	0.751959	1.03559
ebi-a-GCST90054782	AIdAci	GCST90200205_buildGRCh38.gz	Nonalcoholic fatty liver disease || id:ebi-a-GCST90054782	Weighted median	7	-0.027648	0.0431574	0.521762	-0.112236	0.0569404	0.972731	0.893833	1.05859
ebi-a-GCST90054782	AIdAci	GCST90200205_buildGRCh38.gz	Nonalcoholic fatty liver disease || id:ebi-a-GCST90054782	Inverse variance weighted	7	0.0181603	0.037943	0.632209	-0.0562081	0.0925286	1.01833	0.945342	1.09694
ebi-a-GCST90054782	AIdAci	GCST90200205_buildGRCh38.gz	Nonalcoholic fatty liver disease || id:ebi-a-GCST90054782	Simple mode	7	-0.0245817	0.065228	0.719247	-0.152429	0.103265	0.975718	0.85862	1.10879
ebi-a-GCST90054782	AIdAci	GCST90200205_buildGRCh38.gz	Nonalcoholic fatty liver disease || id:ebi-a-GCST90054782	Weighted mode	7	-0.0280571	0.0457322	0.562061	-0.117692	0.061578	0.972333	0.88897	1.06351
ebi-a-GCST90054782	5dqGi0	GCST90200231_buildGRCh38.gz	Nonalcoholic fatty liver disease || id:ebi-a-GCST90054782	MR Egger	7	-0.0233624	0.0816526	0.786262	-0.183402	0.136677	0.976908	0.832434	1.14646
ebi-a-GCST90054782	5dqGi0	GCST90200231_buildGRCh38.gz	Nonalcoholic fatty liver disease || id:ebi-a-GCST90054782	Weighted median	7	-0.00598472	0.0428467	0.888915	-0.0899643	0.0779948	0.994033	0.913964	1.08112
ebi-a-GCST90054782	5dqGi0	GCST90200231_buildGRCh38.gz	Nonalcoholic fatty liver disease || id:ebi-a-GCST90054782	Inverse variance weighted	7	0.01657	0.0342738	0.628771	-0.0506068	0.0837467	1.01671	0.950652	1.08735
ebi-a-GCST90054782	5dqGi0	GCST90200231_buildGRCh38.gz	Nonalcoholic fatty liver disease || id:ebi-a-GCST90054782	Simple mode	7	0.00335232	0.0600864	0.957319	-0.114417	0.121122	1.00336	0.891886	1.12876
ebi-a-GCST90054782	5dqGi0	GCST90200231_buildGRCh38.gz	Nonalcoholic fatty liver disease || id:ebi-a-GCST90054782	Weighted mode	7	-0.0127339	0.0452447	0.787823	-0.101414	0.0759457	0.987347	0.903559	1.0789
ebi-a-GCST90054782	aU4GxG	GCST90200702_buildGRCh38.gz	Nonalcoholic fatty liver disease || id:ebi-a-GCST90054782	MR Egger	7	0.0395874	0.0902997	0.67939	-0.1374	0.216575	1.04038	0.871622	1.24182
ebi-a-GCST90054782	aU4GxG	GCST90200702_buildGRCh38.gz	Nonalcoholic fatty liver disease || id:ebi-a-GCST90054782	Weighted median	7	0.0810501	0.040473	0.0452233	0.001723	0.160377	1.08443	1.00172	1.17395
ebi-a-GCST90054782	aU4GxG	GCST90200702_buildGRCh38.gz	Nonalcoholic fatty liver disease || id:ebi-a-GCST90054782	Inverse variance weighted	7	0.0695609	0.0350685	0.0473037	0.000826602	0.138295	1.07204	1.00083	1.14831
ebi-a-GCST90054782	aU4GxG	GCST90200702_buildGRCh38.gz	Nonalcoholic fatty liver disease || id:ebi-a-GCST90054782	Simple mode	7	0.103835	0.0671292	0.172874	-0.027738	0.235408	1.10942	0.972643	1.26543
ebi-a-GCST90054782	aU4GxG	GCST90200702_buildGRCh38.gz	Nonalcoholic fatty liver disease || id:ebi-a-GCST90054782	Weighted mode	7	0.0853928	0.0437373	0.0987293	-0.000332194	0.171118	1.08914	0.999668	1.18663
ebi-a-GCST90054782	Uv5BBd	GCST90200703_buildGRCh38.gz	Nonalcoholic fatty liver disease || id:ebi-a-GCST90054782	MR Egger	7	0.0717512	0.0854418	0.439335	-0.0957147	0.239217	1.07439	0.908723	1.27025
ebi-a-GCST90054782	Uv5BBd	GCST90200703_buildGRCh38.gz	Nonalcoholic fatty liver disease || id:ebi-a-GCST90054782	Weighted median	7	0.0984805	0.039799	0.0133443	0.0204744	0.176487	1.10349	1.02069	1.19302
ebi-a-GCST90054782	Uv5BBd	GCST90200703_buildGRCh38.gz	Nonalcoholic fatty liver disease || id:ebi-a-GCST90054782	Inverse variance weighted	7	0.0814848	0.0327967	0.0129717	0.0172034	0.145766	1.0849	1.01735	1.15693
ebi-a-GCST90054782	Uv5BBd	GCST90200703_buildGRCh38.gz	Nonalcoholic fatty liver disease || id:ebi-a-GCST90054782	Simple mode	7	0.119933	0.0619938	0.101198	-0.0015752	0.24144	1.12742	0.998426	1.27308
ebi-a-GCST90054782	Uv5BBd	GCST90200703_buildGRCh38.gz	Nonalcoholic fatty liver disease || id:ebi-a-GCST90054782	Weighted mode	7	0.106328	0.0437475	0.0511276	0.0205833	0.192074	1.11219	1.0208	1.21176
ebi-a-GCST90054782	jsvL4F	GCST90200706_buildGRCh38.gz	Nonalcoholic fatty liver disease || id:ebi-a-GCST90054782	MR Egger	7	0.105372	0.0758603	0.223512	-0.0433139	0.254058	1.11112	0.957611	1.28925
ebi-a-GCST90054782	jsvL4F	GCST90200706_buildGRCh38.gz	Nonalcoholic fatty liver disease || id:ebi-a-GCST90054782	Weighted median	7	0.0808093	0.0390583	0.0385515	0.0042551	0.157363	1.08416	1.00426	1.17042
ebi-a-GCST90054782	jsvL4F	GCST90200706_buildGRCh38.gz	Nonalcoholic fatty liver disease || id:ebi-a-GCST90054782	Inverse variance weighted	7	0.0660461	0.0318488	0.0381037	0.0036224	0.12847	1.06828	1.00363	1.13709
ebi-a-GCST90054782	jsvL4F	GCST90200706_buildGRCh38.gz	Nonalcoholic fatty liver disease || id:ebi-a-GCST90054782	Simple mode	7	0.0906413	0.0555765	0.154027	-0.0182886	0.199571	1.09488	0.981878	1.22088
ebi-a-GCST90054782	jsvL4F	GCST90200706_buildGRCh38.gz	Nonalcoholic fatty liver disease || id:ebi-a-GCST90054782	Weighted mode	7	0.0876702	0.0424498	0.0844385	0.00446864	0.170872	1.09163	1.00448	1.18634

## Sheet: Table S10
Supplementary Table 10. Lists the results of the IVW analysis between gut microbiota and metabolites
exposure_id	outcome_id	reported_trait	method	nsnp	b	se	pval	lo_ci	up_ci	or	or_lci95	or_uci95
genus.Ruminococcus2.id.11374	GCST90199784	Cysteine-glutathione disulfide levels	Inverse variance weighted	13	0.160624	0.0784692	0.0406612	0.00682432	0.314424	1.17424	1.00685	1.36947
	GCST90200205	3-indoleglyoxylic acid levels	Inverse variance weighted	13	0.162809	0.0775061	0.0356763	0.0108971	0.314721	1.17681	1.01096	1.36988
genus.Prevotella9.id.11183	GCST90200231	Lithocholate sulfate (1) levels	Inverse variance weighted	18	-0.107529	0.0525499	0.0407333	-0.210527	-0.00453159	0.89805	0.810157	0.995479

[truncated: 3 more sheets: Table S11, Table S12, Table S13]
